# Supplementary material for: “The algorithm will screw you”: Blame, social actors and the 2020 A Level results algorithm on Twitter
Source: PLoS One. 2023 Jul 26;18(7):e0288662. doi: 10.1371/journal.pone.0288662 (PMC10370707; doi:10.1371/journal.pone.0288662)
Supplement: S1 Dataset — Including search term, tweet ID, timestamp, number of favourites and number of retweets. (CSV) [file pone.0288662.s001.csv]

Search_term	Tweet_ID	Published	FavouriteCount	Retweets
ofqual algorithm	1293349090483470000	2020-08-12T00:50:27.000Z	2	0
ofqual algorithm	1293390483398540000	2020-08-12T03:34:55.000Z	7	0
ofqual algorithm	1293404123593870000	2020-08-12T04:29:08.000Z	0	0
a-level algorithm	1293416886651300000	2020-08-12T05:19:50.000Z	0	2
a-levels algorithm	1293416886651300000	2020-08-12T05:19:50.000Z	0	2
ofqual algorithm	1293433952473140000	2020-08-12T06:27:39.000Z	291	71
ofqual algorithm	1293446066415760000	2020-08-12T07:15:47.000Z	0	0
a-levels algorithm	1293446542834240000	2020-08-12T07:17:41.000Z	5	1
ofqual algorithm	1293450810949540000	2020-08-12T07:34:39.000Z	8	2
a levels algorithm	1293450999059950000	2020-08-12T07:35:23.000Z	0	0
ofqual algorithm	1293451144614860000	2020-08-12T07:35:58.000Z	3	1
ofqual algorithm	1293452503162540000	2020-08-12T07:41:22.000Z	0	0
ofqual algorithm	1293453285618330000	2020-08-12T07:44:29.000Z	1	0
a-level algorithm	1293455753253200000	2020-08-12T07:54:17.000Z	0	0
ofqual algorithm	1293464448208960000	2020-08-12T08:28:50.000Z	0	0
A level algorithm	1293464930595860000	2020-08-12T08:30:45.000Z	1	0
a levels algorithm	1293466207132220000	2020-08-12T08:35:49.000Z	6	1
ofqual algorithm	1293466539098880000	2020-08-12T08:37:09.000Z	1	0
a-level algorithm	1293467220962670000	2020-08-12T08:39:51.000Z	3	0
a-level algorithm	1293467901073160000	2020-08-12T08:42:33.000Z	5	0
ofqual algorithm	1293470221165110000	2020-08-12T08:51:46.000Z	0	0
a-level algorithm	1293473244499050000	2020-08-12T09:03:47.000Z	0	0
a-level algorithm	1293478905467240000	2020-08-12T09:26:17.000Z	21	6
a levels algorithm	1293480323527980000	2020-08-12T09:31:55.000Z	3	0
ofqual algorithm	1293481696977980000	2020-08-12T09:37:22.000Z	0	0
a-level algorithm	1293482695306150000	2020-08-12T09:41:20.000Z	3987	526
ofqual algorithm	1293483067777170000	2020-08-12T09:42:49.000Z	0	0
a-level algorithm	1293489525394730000	2020-08-12T10:08:29.000Z	3	3
a-levels algorithm	1293504241009650000	2020-08-12T11:06:57.000Z	0	0
a-level algorithm	1293511524284340000	2020-08-12T11:35:54.000Z	47	8
a levels algorithm	1293511567171030000	2020-08-12T11:36:04.000Z	8	2
a-level algorithm	1293517530947080000	2020-08-12T11:59:46.000Z	445	220
a levels algorithm	1293518718773920000	2020-08-12T12:04:29.000Z	0	0
a-levels algorithm	1293518718773920000	2020-08-12T12:04:29.000Z	0	0
a-level algorithm	1293525073454920000	2020-08-12T12:29:44.000Z	11	1
ofqual algorithm	1293527204782100000	2020-08-12T12:38:12.000Z	0	0
a levels algorithm	1293530597210680000	2020-08-12T12:51:41.000Z	11	4
a-level algorithm	1293530597210680000	2020-08-12T12:51:41.000Z	11	4
A level algorithm	1293532986575650000	2020-08-12T13:01:11.000Z	8	1
ofqual algorithm	1293537890279060000	2020-08-12T13:20:40.000Z	11	4
a-level algorithm	1293537890279060000	2020-08-12T13:20:40.000Z	11	4
ofqual algorithm	1293537940392550000	2020-08-12T13:20:52.000Z	3	1
a-level algorithm	1293542308604970000	2020-08-12T13:38:13.000Z	4	1
a-levels algorithm	1293550715164650000	2020-08-12T14:11:38.000Z	4	0
ofqual algorithm	1293555872908610000	2020-08-12T14:32:07.000Z	1	0
ofqual algorithm	1293559681730960000	2020-08-12T14:47:15.000Z	1	1
ofqual algorithm	1293561638109490000	2020-08-12T14:55:02.000Z	0	0
ofqual algorithm	1293564251311830000	2020-08-12T15:05:25.000Z	1	0
ofqual algorithm	1293566453048800000	2020-08-12T15:14:10.000Z	0	0
a-level algorithm	1293566461907270000	2020-08-12T15:14:12.000Z	0	0
a levels algorithm	1293569902603770000	2020-08-12T15:27:52.000Z	1	0
ofqual algorithm	1293570822951620000	2020-08-12T15:31:32.000Z	3	0
ofqual algorithm	1293571244475000000	2020-08-12T15:33:12.000Z	0	0
ofqual algorithm	1293578725712440000	2020-08-12T16:02:56.000Z	4	0
a-level algorithm	1293585258898760000	2020-08-12T16:28:54.000Z	195	12
ofqual algorithm	1293590721551830000	2020-08-12T16:50:36.000Z	0	0
a-level algorithm	1293595635539750000	2020-08-12T17:10:08.000Z	29	0
ofqual algorithm	1293599605863640000	2020-08-12T17:25:54.000Z	22	4
a-level algorithm	1293611314762440000	2020-08-12T18:12:26.000Z	8	1
ofqual algorithm	1293621349597020000	2020-08-12T18:52:18.000Z	0	0
A level algorithm	1293625958759620000	2020-08-12T19:10:37.000Z	0	0
a-level algorithm	1293625958759620000	2020-08-12T19:10:37.000Z	0	0
ofqual algorithm	1293640829517600000	2020-08-12T20:09:43.000Z	0	0
a-level algorithm	1293644546568520000	2020-08-12T20:24:29.000Z	0	1
a levels algorithm	1293650653550700000	2020-08-12T20:48:45.000Z	12	3
ofqual algorithm	1293655825228200000	2020-08-12T21:09:18.000Z	1	0
ofqual algorithm	1293656759714870000	2020-08-12T21:13:01.000Z	10	1
a levels algorithm	1293656759714870000	2020-08-12T21:13:01.000Z	10	1
a levels algorithm	1293663714563050000	2020-08-12T21:40:39.000Z	17	1
a levels algorithm	1293674333059990000	2020-08-12T22:22:50.000Z	0	0
a levels algorithm	1293678714144920000	2020-08-12T22:40:15.000Z	2	0
a-levels algorithm	1293678714144920000	2020-08-12T22:40:15.000Z	2	0
a levels algorithm	1293681350239820000	2020-08-12T22:50:43.000Z	1	0
ofqual algorithm	1293693523426970000	2020-08-12T23:39:06.000Z	8	1
a-level algorithm	1293698254454960000	2020-08-12T23:57:54.000Z	1	0
ofqual algorithm	1293772155101020000	2020-08-13T04:51:33.000Z	0	0
a-level algorithm	1293776746437840000	2020-08-13T05:09:48.000Z	27	5
ofqual algorithm	1293779796707730000	2020-08-13T05:21:55.000Z	2	0
a-level algorithm	1293789591170880000	2020-08-13T06:00:50.000Z	0	0
A level algorithm	1293790639071640000	2020-08-13T06:05:00.000Z	2	1
a-level algorithm	1293790639071640000	2020-08-13T06:05:00.000Z	2	1
A level algorithm	1293791612557020000	2020-08-13T06:08:52.000Z	13	3
ofqual algorithm	1293793526610820000	2020-08-13T06:16:28.000Z	1	0
a-level algorithm	1293794259246750000	2020-08-13T06:19:23.000Z	80	4
ofqual algorithm	1293795047230570000	2020-08-13T06:22:31.000Z	7	0
a-level algorithm	1293795835587810000	2020-08-13T06:25:39.000Z	1124	165
ofqual algorithm	1293795982283600000	2020-08-13T06:26:14.000Z	0	0
ofqual algorithm	1293796027452010000	2020-08-13T06:26:25.000Z	1	2
a-levels algorithm	1293798860268150000	2020-08-13T06:37:40.000Z	66	31
ofqual algorithm	1293803120162720000	2020-08-13T06:54:36.000Z	0	0
ofqual algorithm	1293803212840070000	2020-08-13T06:54:58.000Z	5	2
a levels algorithm	1293803892984220000	2020-08-13T06:57:40.000Z	2	0
ofqual algorithm	1293805037764870000	2020-08-13T07:02:13.000Z	0	0
ofqual algorithm	1293805900357140000	2020-08-13T07:05:39.000Z	0	0
ofqual algorithm	1293806414180250000	2020-08-13T07:07:41.000Z	17	2
a-levels algorithm	1293806591272150000	2020-08-13T07:08:23.000Z	0	2
a-level algorithm	1293807198544560000	2020-08-13T07:10:48.000Z	13	8
ofqual algorithm	1293809095443700000	2020-08-13T07:18:20.000Z	2	0
a levels algorithm	1293810605640560000	2020-08-13T07:24:20.000Z	0	0
ofqual algorithm	1293810811878680000	2020-08-13T07:25:10.000Z	2	0
a-level algorithm	1293812103959180000	2020-08-13T07:30:18.000Z	17	0
a-level algorithm	1293812298008730000	2020-08-13T07:31:04.000Z	9	3
a-levels algorithm	1293814006906530000	2020-08-13T07:37:51.000Z	4	1
ofqual algorithm	1293815053637030000	2020-08-13T07:42:01.000Z	4	0
a-level algorithm	1293815422496660000	2020-08-13T07:43:29.000Z	18	9
ofqual algorithm	1293816563125140000	2020-08-13T07:48:01.000Z	16	0
a-level algorithm	1293816776040550000	2020-08-13T07:48:52.000Z	27	23
a-level algorithm	1293817596316320000	2020-08-13T07:52:07.000Z	0	0
ofqual algorithm	1293818793500840000	2020-08-13T07:56:53.000Z	3	2
ofqual algorithm	1293819093896830000	2020-08-13T07:58:04.000Z	0	0
a-level algorithm	1293819267717250000	2020-08-13T07:58:46.000Z	1	1
ofqual algorithm	1293819545510190000	2020-08-13T07:59:52.000Z	41	6
A level algorithm	1293819984318270000	2020-08-13T08:01:36.000Z	0	0
ofqual algorithm	1293820146646210000	2020-08-13T08:02:15.000Z	30	9
ofqual algorithm	1293820913436230000	2020-08-13T08:05:18.000Z	93	9
ofqual algorithm	1293821285533960000	2020-08-13T08:06:47.000Z	2	0
a levels algorithm	1293821285533960000	2020-08-13T08:06:47.000Z	2	0
a-levels algorithm	1293821285533960000	2020-08-13T08:06:47.000Z	2	0
a-level algorithm	1293821660466940000	2020-08-13T08:08:16.000Z	51	5
A level algorithm	1293822542478740000	2020-08-13T08:11:46.000Z	3	1
ofqual algorithm	1293822796146110000	2020-08-13T08:12:47.000Z	3	0
a-level algorithm	1293823551506730000	2020-08-13T08:15:47.000Z	78317	18154
ofqual algorithm	1293823794730220000	2020-08-13T08:16:45.000Z	0	0
ofqual algorithm	1293824157747200000	2020-08-13T08:18:11.000Z	16	1
ofqual algorithm	1293824789644270000	2020-08-13T08:20:42.000Z	0	0
a-level algorithm	1293825333632870000	2020-08-13T08:22:52.000Z	1	0
ofqual algorithm	1293825766237630000	2020-08-13T08:24:35.000Z	12	5
a-level algorithm	1293826203015690000	2020-08-13T08:26:19.000Z	9	1
ofqual algorithm	1293826647288880000	2020-08-13T08:28:05.000Z	2	0
ofqual algorithm	1293826833973150000	2020-08-13T08:28:50.000Z	78	2
a-level algorithm	1293827601216290000	2020-08-13T08:31:52.000Z	11	1
ofqual algorithm	1293827910231630000	2020-08-13T08:33:06.000Z	17	11
ofqual algorithm	1293828240625350000	2020-08-13T08:34:25.000Z	1	0
a levels algorithm	1293828737037890000	2020-08-13T08:36:23.000Z	1	0
a-level algorithm	1293829030244900000	2020-08-13T08:37:33.000Z	723	437
ofqual algorithm	1293829212835650000	2020-08-13T08:38:17.000Z	1	1
a-level algorithm	1293829766131390000	2020-08-13T08:40:29.000Z	2	1
ofqual algorithm	1293830144495430000	2020-08-13T08:41:59.000Z	2	1
a-level algorithm	1293830205639970000	2020-08-13T08:42:13.000Z	0	0
a levels algorithm	1293830253668950000	2020-08-13T08:42:25.000Z	11	0
a-level algorithm	1293830700274260000	2020-08-13T08:44:11.000Z	34	5
ofqual algorithm	1293830900405470000	2020-08-13T08:44:59.000Z	15	3
ofqual algorithm	1293831012519220000	2020-08-13T08:45:26.000Z	0	0
a-level algorithm	1293831233475150000	2020-08-13T08:46:18.000Z	1	2
a-level algorithm	1293831599419730000	2020-08-13T08:47:46.000Z	4	2
A level algorithm	1293831920778980000	2020-08-13T08:49:02.000Z	62	9
a-level algorithm	1293832165701090000	2020-08-13T08:50:01.000Z	2	3
a-level algorithm	1293832175528350000	2020-08-13T08:50:03.000Z	3	2
a-level algorithm	1293832894604080000	2020-08-13T08:52:54.000Z	2	1
a-levels algorithm	1293832970768460000	2020-08-13T08:53:13.000Z	0	0
ofqual algorithm	1293833055245930000	2020-08-13T08:53:33.000Z	1	0
a-level algorithm	1293833109952180000	2020-08-13T08:53:46.000Z	1	0
ofqual algorithm	1293833141623360000	2020-08-13T08:53:53.000Z	2	0
a-level algorithm	1293833142491540000	2020-08-13T08:53:54.000Z	8	6
a-levels algorithm	1293833155821080000	2020-08-13T08:53:57.000Z	32	10
ofqual algorithm	1293833768692830000	2020-08-13T08:56:23.000Z	4	3
ofqual algorithm	1293834036826210000	2020-08-13T08:57:27.000Z	2	0
a-level algorithm	1293834454205690000	2020-08-13T08:59:06.000Z	1	0
a levels algorithm	1293834844749920000	2020-08-13T09:00:39.000Z	2	0
a levels algorithm	1293835090963890000	2020-08-13T09:01:38.000Z	2	0
ofqual algorithm	1293835730624610000	2020-08-13T09:04:11.000Z	15	1
a levels algorithm	1293835904692470000	2020-08-13T09:04:52.000Z	0	0
ofqual algorithm	1293835996203750000	2020-08-13T09:05:14.000Z	0	0
a-level algorithm	1293836016458110000	2020-08-13T09:05:19.000Z	0	0
a-level algorithm	1293836695843020000	2020-08-13T09:08:01.000Z	20	2
ofqual algorithm	1293837385235680000	2020-08-13T09:10:45.000Z	0	0
a levels algorithm	1293838003488590000	2020-08-13T09:13:13.000Z	0	0
a-levels algorithm	1293838024095270000	2020-08-13T09:13:17.000Z	1	0
ofqual algorithm	1293838195675800000	2020-08-13T09:13:58.000Z	0	0
a-levels algorithm	1293838538383990000	2020-08-13T09:15:20.000Z	4	2
a-levels algorithm	1293839331178820000	2020-08-13T09:18:29.000Z	2	0
a-level algorithm	1293840536571340000	2020-08-13T09:23:16.000Z	0	0
a-level algorithm	1293840649725370000	2020-08-13T09:23:43.000Z	9	5
a-level algorithm	1293841849275280000	2020-08-13T09:28:29.000Z	4	0
a-level algorithm	1293842251576110000	2020-08-13T09:30:05.000Z	5	0
a-level algorithm	1293842434108130000	2020-08-13T09:30:49.000Z	17	15
a-level algorithm	1293842955871100000	2020-08-13T09:32:53.000Z	8	4
a-levels algorithm	1293843510119070000	2020-08-13T09:35:05.000Z	76	7
a-level algorithm	1293843566515630000	2020-08-13T09:35:19.000Z	1	1
ofqual algorithm	1293843574195350000	2020-08-13T09:35:21.000Z	0	0
a-level algorithm	1293843630843670000	2020-08-13T09:35:34.000Z	5	2
ofqual algorithm	1293843914433130000	2020-08-13T09:36:42.000Z	0	1
ofqual algorithm	1293843915242700000	2020-08-13T09:36:42.000Z	3	0
ofqual algorithm	1293843920598720000	2020-08-13T09:36:43.000Z	0	0
a-level algorithm	1293844167454600000	2020-08-13T09:37:42.000Z	7	0
ofqual algorithm	1293844183413860000	2020-08-13T09:37:46.000Z	0	0
a-level algorithm	1293844250212400000	2020-08-13T09:38:02.000Z	4	0
a-level algorithm	1293844264221270000	2020-08-13T09:38:05.000Z	75	9
ofqual algorithm	1293844858382290000	2020-08-13T09:40:27.000Z	1	0
ofqual algorithm	1293845388856880000	2020-08-13T09:42:33.000Z	2	0
a levels algorithm	1293845526782380000	2020-08-13T09:43:06.000Z	0	0
a-level algorithm	1293845588774130000	2020-08-13T09:43:21.000Z	265	84
a-level algorithm	1293845952969740000	2020-08-13T09:44:48.000Z	10	0
a levels algorithm	1293845956480440000	2020-08-13T09:44:49.000Z	13	1
a levels algorithm	1293846062717960000	2020-08-13T09:45:14.000Z	2	0
A level algorithm	1293846123443090000	2020-08-13T09:45:28.000Z	5	0
a levels algorithm	1293846270570830000	2020-08-13T09:46:04.000Z	4	0
ofqual algorithm	1293846367165720000	2020-08-13T09:46:27.000Z	0	0
a-level algorithm	1293846567665960000	2020-08-13T09:47:14.000Z	1	0
a-levels algorithm	1293846872117980000	2020-08-13T09:48:27.000Z	312	93
ofqual algorithm	1293847043920860000	2020-08-13T09:49:08.000Z	0	0
a-level algorithm	1293847057804000000	2020-08-13T09:49:11.000Z	1	1
a levels algorithm	1293847119154070000	2020-08-13T09:49:26.000Z	3	1
ofqual algorithm	1293847295100940000	2020-08-13T09:50:08.000Z	3	1
ofqual algorithm	1293847539549160000	2020-08-13T09:51:06.000Z	10	4
a-levels algorithm	1293847734626250000	2020-08-13T09:51:53.000Z	3	0
a-level algorithm	1293847742868080000	2020-08-13T09:51:55.000Z	2	0
a levels algorithm	1293847971004640000	2020-08-13T09:52:49.000Z	0	0
a levels algorithm	1293848297707270000	2020-08-13T09:54:07.000Z	13	0
ofqual algorithm	1293848460031130000	2020-08-13T09:54:46.000Z	1	0
a-level algorithm	1293848557653560000	2020-08-13T09:55:09.000Z	34	4
ofqual algorithm	1293848651941500000	2020-08-13T09:55:31.000Z	2	1
ofqual algorithm	1293848701191030000	2020-08-13T09:55:43.000Z	4	0
a-level algorithm	1293848780157200000	2020-08-13T09:56:02.000Z	0	0
ofqual algorithm	1293849487937540000	2020-08-13T09:58:51.000Z	0	0
ofqual algorithm	1293849560280960000	2020-08-13T09:59:08.000Z	1	0
a-level algorithm	1293849571240570000	2020-08-13T09:59:11.000Z	3	2
ofqual algorithm	1293849640274660000	2020-08-13T09:59:27.000Z	3	0
a-levels algorithm	1293849703633870000	2020-08-13T09:59:42.000Z	8	0
ofqual algorithm	1293850088083800000	2020-08-13T10:01:14.000Z	5	0
a-level algorithm	1293850513537210000	2020-08-13T10:02:55.000Z	6	1
ofqual algorithm	1293850516699720000	2020-08-13T10:02:56.000Z	1	0
A level algorithm	1293851066174520000	2020-08-13T10:05:07.000Z	49	16
a levels algorithm	1293851321100000000	2020-08-13T10:06:08.000Z	237	26
a-level algorithm	1293851366964720000	2020-08-13T10:06:19.000Z	0	0
a-levels algorithm	1293851468345280000	2020-08-13T10:06:43.000Z	2	0
a-level algorithm	1293851489107160000	2020-08-13T10:06:48.000Z	5	0
a levels algorithm	1293851784931420000	2020-08-13T10:07:58.000Z	16	3
a-level algorithm	1293852460935720000	2020-08-13T10:10:39.000Z	15	3
a levels algorithm	1293852577323520000	2020-08-13T10:11:07.000Z	0	0
ofqual algorithm	1293852595677690000	2020-08-13T10:11:12.000Z	0	0
a-level algorithm	1293852816595970000	2020-08-13T10:12:04.000Z	2	0
ofqual algorithm	1293852879879630000	2020-08-13T10:12:19.000Z	13	14
a-level algorithm	1293853027074550000	2020-08-13T10:12:54.000Z	2	0
ofqual algorithm	1293853080103130000	2020-08-13T10:13:07.000Z	0	0
a levels algorithm	1293853664671600000	2020-08-13T10:15:26.000Z	2	0
a-level algorithm	1293853864245040000	2020-08-13T10:16:14.000Z	20	3
a-level algorithm	1293853986970370000	2020-08-13T10:16:43.000Z	6	1
a-level algorithm	1293854469264930000	2020-08-13T10:18:38.000Z	2	0
ofqual algorithm	1293854615050630000	2020-08-13T10:19:13.000Z	1	0
a-level algorithm	1293854752351150000	2020-08-13T10:19:46.000Z	6	0
a levels algorithm	1293855041909130000	2020-08-13T10:20:55.000Z	47	0
a levels algorithm	1293855068798820000	2020-08-13T10:21:01.000Z	23	0
a-level algorithm	1293855249745180000	2020-08-13T10:21:44.000Z	1	1
ofqual algorithm	1293855764235330000	2020-08-13T10:23:47.000Z	3	1
a-level algorithm	1293855764235330000	2020-08-13T10:23:47.000Z	3	1
ofqual algorithm	1293856027012670000	2020-08-13T10:24:50.000Z	1	1
a levels algorithm	1293856027012670000	2020-08-13T10:24:50.000Z	1	1
ofqual algorithm	1293856391917180000	2020-08-13T10:26:17.000Z	2	0
ofqual algorithm	1293856626194160000	2020-08-13T10:27:13.000Z	6	4
a-level algorithm	1293856671463280000	2020-08-13T10:27:23.000Z	4	0
a-level algorithm	1293856801763590000	2020-08-13T10:27:54.000Z	5	0
a-level algorithm	1293856894034090000	2020-08-13T10:28:16.000Z	14	2
a-levels algorithm	1293857159617410000	2020-08-13T10:29:20.000Z	1	0
A level algorithm	1293857180916100000	2020-08-13T10:29:25.000Z	0	0
a levels algorithm	1293857240299050000	2020-08-13T10:29:39.000Z	149	20
a levels algorithm	1293857628905450000	2020-08-13T10:31:12.000Z	2	0
a levels algorithm	1293857682957520000	2020-08-13T10:31:24.000Z	0	0
a-level algorithm	1293857682957520000	2020-08-13T10:31:24.000Z	0	0
ofqual algorithm	1293857831314160000	2020-08-13T10:32:00.000Z	1	0
a-level algorithm	1293857831314160000	2020-08-13T10:32:00.000Z	1	0
ofqual algorithm	1293857844421320000	2020-08-13T10:32:03.000Z	1	0
a-level algorithm	1293857844421320000	2020-08-13T10:32:03.000Z	1	0
a-level algorithm	1293857847684610000	2020-08-13T10:32:04.000Z	2	0
a-level algorithm	1293858232692340000	2020-08-13T10:33:36.000Z	10	0
a-level algorithm	1293859023452870000	2020-08-13T10:36:44.000Z	15	1
a-levels algorithm	1293859070265490000	2020-08-13T10:36:55.000Z	4	1
a levels algorithm	1293859112195960000	2020-08-13T10:37:05.000Z	5	0
a-levels algorithm	1293859220031450000	2020-08-13T10:37:31.000Z	2041	266
ofqual algorithm	1293859581710470000	2020-08-13T10:38:57.000Z	20	4
ofqual algorithm	1293859849948750000	2020-08-13T10:40:01.000Z	33	18
a-level algorithm	1293859980165230000	2020-08-13T10:40:32.000Z	1	0
a levels algorithm	1293860111870450000	2020-08-13T10:41:04.000Z	1	0
a-levels algorithm	1293860162353220000	2020-08-13T10:41:16.000Z	2	0
a-level algorithm	1293860214337420000	2020-08-13T10:41:28.000Z	2	0
ofqual algorithm	1293860293790120000	2020-08-13T10:41:47.000Z	2	0
a-level algorithm	1293860335204660000	2020-08-13T10:41:57.000Z	49	4
ofqual algorithm	1293860352204180000	2020-08-13T10:42:01.000Z	9	2
ofqual algorithm	1293860379345450000	2020-08-13T10:42:07.000Z	2	0
a-level algorithm	1293860393316680000	2020-08-13T10:42:11.000Z	2	0
a levels algorithm	1293860508756580000	2020-08-13T10:42:38.000Z	2	0
ofqual algorithm	1293860658874900000	2020-08-13T10:43:14.000Z	0	0
A level algorithm	1293860939431890000	2020-08-13T10:44:21.000Z	1	0
ofqual algorithm	1293861322329910000	2020-08-13T10:45:52.000Z	38	1
ofqual algorithm	1293861808072250000	2020-08-13T10:47:48.000Z	0	0
ofqual algorithm	1293861814091070000	2020-08-13T10:47:49.000Z	15	9
a-level algorithm	1293861951093830000	2020-08-13T10:48:22.000Z	2	0
a-level algorithm	1293862690918730000	2020-08-13T10:51:18.000Z	4	0
a-level algorithm	1293863035568890000	2020-08-13T10:52:41.000Z	4	0
a-level algorithm	1293863048302560000	2020-08-13T10:52:44.000Z	0	0
a-level algorithm	1293863147485510000	2020-08-13T10:53:07.000Z	660	385
ofqual algorithm	1293863816300760000	2020-08-13T10:55:47.000Z	4	0
a-level algorithm	1293864155070460000	2020-08-13T10:57:08.000Z	1	0
ofqual algorithm	1293864451376960000	2020-08-13T10:58:18.000Z	0	0
a-level algorithm	1293864451376960000	2020-08-13T10:58:18.000Z	0	0
A level algorithm	1293864561196630000	2020-08-13T10:58:44.000Z	3	0
ofqual algorithm	1293864707800130000	2020-08-13T10:59:19.000Z	1	0
ofqual algorithm	1293864834052780000	2020-08-13T10:59:49.000Z	2	0
a-levels algorithm	1293864833130030000	2020-08-13T10:59:49.000Z	0	0
a-level algorithm	1293864967704370000	2020-08-13T11:00:21.000Z	55	12
a-levels algorithm	1293865039640890000	2020-08-13T11:00:38.000Z	30	2
A level algorithm	1293865294591550000	2020-08-13T11:01:39.000Z	1	1
a-level algorithm	1293865612905790000	2020-08-13T11:02:55.000Z	2	0
a levels algorithm	1293865806170910000	2020-08-13T11:03:41.000Z	0	0
a-level algorithm	1293865999448580000	2020-08-13T11:04:27.000Z	0	0
a-levels algorithm	1293866335093560000	2020-08-13T11:05:47.000Z	22	16
a-level algorithm	1293866441633030000	2020-08-13T11:06:13.000Z	3	1
A level algorithm	1293866576786190000	2020-08-13T11:06:45.000Z	1	0
a-level algorithm	1293866956806920000	2020-08-13T11:08:16.000Z	3	0
a levels algorithm	1293867405467430000	2020-08-13T11:10:03.000Z	2	0
a-level algorithm	1293867530961000000	2020-08-13T11:10:32.000Z	3	1
a-level algorithm	1293867559545070000	2020-08-13T11:10:39.000Z	0	1
a-level algorithm	1293867606219390000	2020-08-13T11:10:50.000Z	10	7
a levels algorithm	1293867861384070000	2020-08-13T11:11:51.000Z	1	1
a levels algorithm	1293868068951770000	2020-08-13T11:12:41.000Z	1	1
ofqual algorithm	1293868623749090000	2020-08-13T11:14:53.000Z	0	0
ofqual algorithm	1293868830863900000	2020-08-13T11:15:42.000Z	1	0
a levels algorithm	1293868851994730000	2020-08-13T11:15:47.000Z	20	0
a-level algorithm	1293868902762660000	2020-08-13T11:15:59.000Z	3	0
ofqual algorithm	1293869140269320000	2020-08-13T11:16:56.000Z	229	51
ofqual algorithm	1293869438664670000	2020-08-13T11:18:07.000Z	1	0
a levels algorithm	1293869436471060000	2020-08-13T11:18:07.000Z	4	0
ofqual algorithm	1293869702666760000	2020-08-13T11:19:10.000Z	0	0
ofqual algorithm	1293869751786180000	2020-08-13T11:19:22.000Z	2	1
ofqual algorithm	1293869950390750000	2020-08-13T11:20:09.000Z	1	0
a levels algorithm	1293870064261830000	2020-08-13T11:20:36.000Z	0	0
ofqual algorithm	1293870095232530000	2020-08-13T11:20:44.000Z	3	1
ofqual algorithm	1293870183552100000	2020-08-13T11:21:05.000Z	0	0
a levels algorithm	1293870320143780000	2020-08-13T11:21:37.000Z	0	0
ofqual algorithm	1293870406244470000	2020-08-13T11:21:58.000Z	3	2
a-level algorithm	1293871054918750000	2020-08-13T11:24:33.000Z	6	1
a-level algorithm	1293871340102070000	2020-08-13T11:25:41.000Z	16	11
a levels algorithm	1293871406309080000	2020-08-13T11:25:56.000Z	0	0
a levels algorithm	1293871952579430000	2020-08-13T11:28:07.000Z	0	0
a-level algorithm	1293871963354600000	2020-08-13T11:28:09.000Z	0	0
a-level algorithm	1293871984179310000	2020-08-13T11:28:14.000Z	45	28
a levels algorithm	1293872147090350000	2020-08-13T11:28:53.000Z	1	0
ofqual algorithm	1293872950005850000	2020-08-13T11:32:04.000Z	31	0
a-level algorithm	1293873334036370000	2020-08-13T11:33:36.000Z	6	2
A level algorithm	1293873423274380000	2020-08-13T11:33:57.000Z	54	12
a-level algorithm	1293873758214780000	2020-08-13T11:35:17.000Z	0	0
ofqual algorithm	1293873951047910000	2020-08-13T11:36:03.000Z	55	4
ofqual algorithm	1293874101241680000	2020-08-13T11:36:39.000Z	5	0
a levels algorithm	1293874548664930000	2020-08-13T11:38:26.000Z	0	0
a levels algorithm	1293875009170040000	2020-08-13T11:40:15.000Z	14	0
ofqual algorithm	1293875165160500000	2020-08-13T11:40:53.000Z	5	1
a-level algorithm	1293875220735040000	2020-08-13T11:41:06.000Z	11	0
a-level algorithm	1293875824299570000	2020-08-13T11:43:30.000Z	1	0
a-level algorithm	1293875876669660000	2020-08-13T11:43:42.000Z	1	0
a levels algorithm	1293875928829960000	2020-08-13T11:43:55.000Z	1	0
a-level algorithm	1293876050410310000	2020-08-13T11:44:24.000Z	3	2
ofqual algorithm	1293876196128820000	2020-08-13T11:44:58.000Z	77	0
ofqual algorithm	1293876216416560000	2020-08-13T11:45:03.000Z	2	0
ofqual algorithm	1293876441067720000	2020-08-13T11:45:57.000Z	1	0
ofqual algorithm	1293876445006230000	2020-08-13T11:45:58.000Z	2	0
A level algorithm	1293876456762870000	2020-08-13T11:46:01.000Z	2	0
A level algorithm	1293876591844630000	2020-08-13T11:46:33.000Z	9	0
a-level algorithm	1293876635901490000	2020-08-13T11:46:43.000Z	8	2
ofqual algorithm	1293876678096280000	2020-08-13T11:46:53.000Z	2	0
a-level algorithm	1293876922712310000	2020-08-13T11:47:52.000Z	4	3
a-levels algorithm	1293877311767530000	2020-08-13T11:49:24.000Z	73	17
a-level algorithm	1293878122102880000	2020-08-13T11:52:38.000Z	0	0
a-level algorithm	1293878198564990000	2020-08-13T11:52:56.000Z	66	27
a levels algorithm	1293878214910180000	2020-08-13T11:53:00.000Z	0	0
a-level algorithm	1293878351233450000	2020-08-13T11:53:32.000Z	2	0
ofqual algorithm	1293878812485310000	2020-08-13T11:55:22.000Z	1	0
a-level algorithm	1293878812485310000	2020-08-13T11:55:22.000Z	1	0
ofqual algorithm	1293879436018940000	2020-08-13T11:57:51.000Z	2	0
ofqual algorithm	1293879444449430000	2020-08-13T11:57:53.000Z	0	0
a-levels algorithm	1293879832300990000	2020-08-13T11:59:25.000Z	6	0
a-level algorithm	1293879981072840000	2020-08-13T12:00:01.000Z	0	0
a-level algorithm	1293880049523980000	2020-08-13T12:00:17.000Z	1	0
a-level algorithm	1293880267229340000	2020-08-13T12:01:09.000Z	0	0
a-level algorithm	1293880906927800000	2020-08-13T12:03:42.000Z	1	1
a levels algorithm	1293880957636940000	2020-08-13T12:03:54.000Z	0	0
a levels algorithm	1293881310415590000	2020-08-13T12:05:18.000Z	12	1
ofqual algorithm	1293881436827780000	2020-08-13T12:05:48.000Z	5	0
ofqual algorithm	1293881774980850000	2020-08-13T12:07:08.000Z	0	0
a-level algorithm	1293881835009770000	2020-08-13T12:07:23.000Z	5	1
a-level algorithm	1293882114170130000	2020-08-13T12:08:29.000Z	21	8
a levels algorithm	1293882505716790000	2020-08-13T12:10:03.000Z	1	0
ofqual algorithm	1293882547584330000	2020-08-13T12:10:13.000Z	0	0
a-level algorithm	1293883089383490000	2020-08-13T12:12:22.000Z	4	3
a-level algorithm	1293883216022110000	2020-08-13T12:12:52.000Z	0	0
ofqual algorithm	1293883293578980000	2020-08-13T12:13:11.000Z	0	0
a levels algorithm	1293883691714910000	2020-08-13T12:14:45.000Z	10	4
a-level algorithm	1293883791220580000	2020-08-13T12:15:09.000Z	1	1
a-level algorithm	1293884021462700000	2020-08-13T12:16:04.000Z	2	0
a-level algorithm	1293884162567480000	2020-08-13T12:16:38.000Z	7	5
ofqual algorithm	1293884414309600000	2020-08-13T12:17:38.000Z	1	2
a-level algorithm	1293884414309600000	2020-08-13T12:17:38.000Z	1	2
ofqual algorithm	1293884465048100000	2020-08-13T12:17:50.000Z	2	2
a-level algorithm	1293884557494710000	2020-08-13T12:18:12.000Z	2	0
a-level algorithm	1293884698079430000	2020-08-13T12:18:45.000Z	4	1
a levels algorithm	1293884798633680000	2020-08-13T12:19:09.000Z	47	5
ofqual algorithm	1293884892179230000	2020-08-13T12:19:32.000Z	0	0
a-level algorithm	1293885075482960000	2020-08-13T12:20:15.000Z	3	1
a-level algorithm	1293885239077600000	2020-08-13T12:20:54.000Z	0	0
a-level algorithm	1293885464303280000	2020-08-13T12:21:48.000Z	0	0
a-level algorithm	1293885638849240000	2020-08-13T12:22:30.000Z	0	0
ofqual algorithm	1293885729005870000	2020-08-13T12:22:51.000Z	4	2
ofqual algorithm	1293885733279850000	2020-08-13T12:22:52.000Z	1	0
ofqual algorithm	1293886007771890000	2020-08-13T12:23:58.000Z	3349	2446
a-level algorithm	1293886007771890000	2020-08-13T12:23:58.000Z	3349	2446
ofqual algorithm	1293886031108890000	2020-08-13T12:24:03.000Z	4	0
a levels algorithm	1293886078517200000	2020-08-13T12:24:15.000Z	1	0
a-level algorithm	1293886147127640000	2020-08-13T12:24:31.000Z	1	0
a levels algorithm	1293886335527320000	2020-08-13T12:25:16.000Z	1462	137
ofqual algorithm	1293886533796130000	2020-08-13T12:26:03.000Z	0	0
ofqual algorithm	1293886733654850000	2020-08-13T12:26:51.000Z	4041	1476
ofqual algorithm	1293886772301250000	2020-08-13T12:27:00.000Z	0	0
a-levels algorithm	1293886770564790000	2020-08-13T12:27:00.000Z	0	0
a-level algorithm	1293887003378040000	2020-08-13T12:27:55.000Z	0	0
A level algorithm	1293887056540840000	2020-08-13T12:28:08.000Z	1	1
ofqual algorithm	1293887460099920000	2020-08-13T12:29:44.000Z	10	2
a-levels algorithm	1293887726090170000	2020-08-13T12:30:47.000Z	22	1
ofqual algorithm	1293887881132600000	2020-08-13T12:31:24.000Z	1	0
ofqual algorithm	1293887915370650000	2020-08-13T12:31:32.000Z	25	3
a levels algorithm	1293888151921080000	2020-08-13T12:32:29.000Z	1	0
a-levels algorithm	1293888151921080000	2020-08-13T12:32:29.000Z	1	0
a-level algorithm	1293888514812140000	2020-08-13T12:33:55.000Z	2	0
a-level algorithm	1293888601986660000	2020-08-13T12:34:16.000Z	1	0
a-levels algorithm	1293888654822300000	2020-08-13T12:34:29.000Z	2	1
ofqual algorithm	1293888872942910000	2020-08-13T12:35:21.000Z	5	1
a levels algorithm	1293888939678400000	2020-08-13T12:35:37.000Z	11	7
ofqual algorithm	1293888940831900000	2020-08-13T12:35:37.000Z	0	0
ofqual algorithm	1293889146310840000	2020-08-13T12:36:26.000Z	2	1
ofqual algorithm	1293889345422790000	2020-08-13T12:37:13.000Z	0	0
a levels algorithm	1293889417325810000	2020-08-13T12:37:31.000Z	2	1
ofqual algorithm	1293889546363550000	2020-08-13T12:38:01.000Z	0	0
ofqual algorithm	1293889550599750000	2020-08-13T12:38:02.000Z	0	0
a-level algorithm	1293889605041880000	2020-08-13T12:38:15.000Z	3	0
ofqual algorithm	1293889611463350000	2020-08-13T12:38:17.000Z	6	0
ofqual algorithm	1293889633500250000	2020-08-13T12:38:22.000Z	0	0
a-levels algorithm	1293889649610550000	2020-08-13T12:38:26.000Z	1	0
a-level algorithm	1293890206794380000	2020-08-13T12:40:39.000Z	0	0
a-level algorithm	1293890465583050000	2020-08-13T12:41:40.000Z	1737	639
a-level algorithm	1293890550890920000	2020-08-13T12:42:01.000Z	4	0
a-level algorithm	1293891149170700000	2020-08-13T12:44:23.000Z	6	0
A level algorithm	1293891230716360000	2020-08-13T12:44:43.000Z	0	0
a levels algorithm	1293891710439660000	2020-08-13T12:46:37.000Z	0	0
a-level algorithm	1293891778576360000	2020-08-13T12:46:54.000Z	11	2
a-level algorithm	1293891810943810000	2020-08-13T12:47:01.000Z	1	2
a-level algorithm	1293891942481360000	2020-08-13T12:47:33.000Z	2	0
ofqual algorithm	1293891957534730000	2020-08-13T12:47:36.000Z	0	0
ofqual algorithm	1293892094868710000	2020-08-13T12:48:09.000Z	0	0
ofqual algorithm	1293892200162620000	2020-08-13T12:48:34.000Z	1	0
a-level algorithm	1293892507143740000	2020-08-13T12:49:47.000Z	1	0
a-level algorithm	1293892696814300000	2020-08-13T12:50:32.000Z	1	0
ofqual algorithm	1293892735968180000	2020-08-13T12:50:42.000Z	0	0
ofqual algorithm	1293893000607790000	2020-08-13T12:51:45.000Z	3	0
a levels algorithm	1293893033717630000	2020-08-13T12:51:53.000Z	3814	689
A level algorithm	1293893274101520000	2020-08-13T12:52:50.000Z	0	0
a-level algorithm	1293893321564320000	2020-08-13T12:53:01.000Z	1	0
A level algorithm	1293893600955240000	2020-08-13T12:54:08.000Z	12	2
a-level algorithm	1293893630495680000	2020-08-13T12:54:15.000Z	1	0
a levels algorithm	1293893770795270000	2020-08-13T12:54:48.000Z	4	3
a-levels algorithm	1293893770795270000	2020-08-13T12:54:48.000Z	4	3
A level algorithm	1293894235247250000	2020-08-13T12:56:39.000Z	2	0
ofqual algorithm	1293894354000640000	2020-08-13T12:57:08.000Z	5	0
a levels algorithm	1293894354000640000	2020-08-13T12:57:08.000Z	5	0
ofqual algorithm	1293894394517620000	2020-08-13T12:57:17.000Z	2	0
a-level algorithm	1293894425891020000	2020-08-13T12:57:25.000Z	2	0
A level algorithm	1293894648872800000	2020-08-13T12:58:18.000Z	0	0
ofqual algorithm	1293894948429990000	2020-08-13T12:59:29.000Z	0	0
ofqual algorithm	1293895248821790000	2020-08-13T13:00:41.000Z	5	1
A level algorithm	1293895616330890000	2020-08-13T13:02:09.000Z	9	0
a levels algorithm	1293895616330890000	2020-08-13T13:02:09.000Z	9	0
ofqual algorithm	1293896086998870000	2020-08-13T13:04:01.000Z	7	3
a-level algorithm	1293896196231240000	2020-08-13T13:04:27.000Z	3	0
a-level algorithm	1293896392281390000	2020-08-13T13:05:14.000Z	2	1
ofqual algorithm	1293896563161470000	2020-08-13T13:05:54.000Z	3	0
a levels algorithm	1293896608992700000	2020-08-13T13:06:05.000Z	11	0
a levels algorithm	1293896659471080000	2020-08-13T13:06:17.000Z	13	0
a levels algorithm	1293896794191980000	2020-08-13T13:06:49.000Z	2	0
ofqual algorithm	1293896818804260000	2020-08-13T13:06:55.000Z	2	0
a-level algorithm	1293896928946780000	2020-08-13T13:07:21.000Z	9	1
a-level algorithm	1293897067736240000	2020-08-13T13:07:55.000Z	0	0
a-levels algorithm	1293897151647540000	2020-08-13T13:08:15.000Z	0	0
ofqual algorithm	1293897213144430000	2020-08-13T13:08:29.000Z	0	0
a-level algorithm	1293897487036570000	2020-08-13T13:09:35.000Z	0	0
a-level algorithm	1293897507681050000	2020-08-13T13:09:39.000Z	0	0
ofqual algorithm	1293897570675240000	2020-08-13T13:09:54.000Z	0	0
ofqual algorithm	1293897715856870000	2020-08-13T13:10:29.000Z	2	0
a-level algorithm	1293897799222910000	2020-08-13T13:10:49.000Z	0	0
ofqual algorithm	1293897858920440000	2020-08-13T13:11:03.000Z	15	11
a-level algorithm	1293897858920440000	2020-08-13T13:11:03.000Z	15	11
a-level algorithm	1293897870916160000	2020-08-13T13:11:06.000Z	1	0
a-level algorithm	1293897903820470000	2020-08-13T13:11:14.000Z	1	0
a-levels algorithm	1293897974230200000	2020-08-13T13:11:31.000Z	0	0
ofqual algorithm	1293898092899690000	2020-08-13T13:11:59.000Z	7	0
ofqual algorithm	1293898137485160000	2020-08-13T13:12:10.000Z	10	5
a-level algorithm	1293898197774010000	2020-08-13T13:12:24.000Z	3	1
a-level algorithm	1293898326090420000	2020-08-13T13:12:55.000Z	15	3
a levels algorithm	1293898360957670000	2020-08-13T13:13:03.000Z	2	0
a-level algorithm	1293898359443530000	2020-08-13T13:13:03.000Z	2	0
a-level algorithm	1293898465735510000	2020-08-13T13:13:28.000Z	1	0
a-level algorithm	1293898660355410000	2020-08-13T13:14:14.000Z	0	0
a-level algorithm	1293898794267020000	2020-08-13T13:14:46.000Z	5	2
a-level algorithm	1293898950601310000	2020-08-13T13:15:23.000Z	3	1
ofqual algorithm	1293899074903700000	2020-08-13T13:15:53.000Z	1	0
a-level algorithm	1293899079748020000	2020-08-13T13:15:54.000Z	1	0
ofqual algorithm	1293899185536760000	2020-08-13T13:16:19.000Z	1	1
a-level algorithm	1293899505662930000	2020-08-13T13:17:36.000Z	0	0
a-level algorithm	1293899561283590000	2020-08-13T13:17:49.000Z	0	0
a-level algorithm	1293899639482190000	2020-08-13T13:18:08.000Z	0	0
ofqual algorithm	1293899656108350000	2020-08-13T13:18:12.000Z	1	1
a-level algorithm	1293899656108350000	2020-08-13T13:18:12.000Z	1	1
a-level algorithm	1293899778343020000	2020-08-13T13:18:41.000Z	0	0
a-level algorithm	1293899791110270000	2020-08-13T13:18:44.000Z	10	4
a-level algorithm	1293899936568920000	2020-08-13T13:19:19.000Z	0	0
a-level algorithm	1293900004206270000	2020-08-13T13:19:35.000Z	21	8
ofqual algorithm	1293900076008470000	2020-08-13T13:19:52.000Z	1	0
a-level algorithm	1293900076008470000	2020-08-13T13:19:52.000Z	1	0
a-level algorithm	1293900107939810000	2020-08-13T13:19:59.000Z	1	0
ofqual algorithm	1293900141829780000	2020-08-13T13:20:07.000Z	7	0
a-level algorithm	1293900298579330000	2020-08-13T13:20:45.000Z	162	50
ofqual algorithm	1293900305466350000	2020-08-13T13:20:46.000Z	1	0
a-level algorithm	1293900305466350000	2020-08-13T13:20:46.000Z	1	0
a-level algorithm	1293900427151280000	2020-08-13T13:21:15.000Z	3	0
a-level algorithm	1293900520814280000	2020-08-13T13:21:38.000Z	9	0
a-levels algorithm	1293900972281000000	2020-08-13T13:23:25.000Z	1	0
a-levels algorithm	1293901571198250000	2020-08-13T13:25:48.000Z	0	0
a-levels algorithm	1293901582140970000	2020-08-13T13:25:51.000Z	14	3
ofqual algorithm	1293902098141270000	2020-08-13T13:27:54.000Z	3	1
a levels algorithm	1293902138033270000	2020-08-13T13:28:03.000Z	0	0
a levels algorithm	1293902183784570000	2020-08-13T13:28:14.000Z	1	0
a-levels algorithm	1293902204903050000	2020-08-13T13:28:19.000Z	16	0
a-level algorithm	1293902398369530000	2020-08-13T13:29:05.000Z	4	0
a-level algorithm	1293902460784970000	2020-08-13T13:29:20.000Z	15	1
ofqual algorithm	1293902644382060000	2020-08-13T13:30:04.000Z	2	0
ofqual algorithm	1293902696890500000	2020-08-13T13:30:17.000Z	0	0
A level algorithm	1293902778205700000	2020-08-13T13:30:36.000Z	943	740
a-levels algorithm	1293902910212800000	2020-08-13T13:31:08.000Z	0	0
a-level algorithm	1293903068669440000	2020-08-13T13:31:45.000Z	2	0
a-level algorithm	1293903198239910000	2020-08-13T13:32:16.000Z	1	1
A level algorithm	1293903429367030000	2020-08-13T13:33:11.000Z	2	0
a levels algorithm	1293903429367030000	2020-08-13T13:33:11.000Z	2	0
ofqual algorithm	1293903767096630000	2020-08-13T13:34:32.000Z	14	0
ofqual algorithm	1293904179900030000	2020-08-13T13:36:10.000Z	1	0
a-level algorithm	1293904305796210000	2020-08-13T13:36:40.000Z	0	0
a-level algorithm	1293904369851610000	2020-08-13T13:36:56.000Z	1	2
a levels algorithm	1293904416999750000	2020-08-13T13:37:07.000Z	1	0
a-level algorithm	1293904798782070000	2020-08-13T13:38:38.000Z	30	3
ofqual algorithm	1293904872463450000	2020-08-13T13:38:55.000Z	0	0
a-level algorithm	1293904872463450000	2020-08-13T13:38:55.000Z	0	0
ofqual algorithm	1293904971683880000	2020-08-13T13:39:19.000Z	4	0
a levels algorithm	1293905011219360000	2020-08-13T13:39:28.000Z	1	0
ofqual algorithm	1293905584614320000	2020-08-13T13:41:45.000Z	3	2
a-level algorithm	1293905852089290000	2020-08-13T13:42:49.000Z	2	2
a levels algorithm	1293906087712680000	2020-08-13T13:43:45.000Z	9	6
a-level algorithm	1293906108491290000	2020-08-13T13:43:50.000Z	1	0
a-level algorithm	1293906253870060000	2020-08-13T13:44:25.000Z	385	226
a-level algorithm	1293906766523060000	2020-08-13T13:46:27.000Z	2	1
a levels algorithm	1293906792921980000	2020-08-13T13:46:33.000Z	382	132
a-level algorithm	1293906814531020000	2020-08-13T13:46:38.000Z	7	1
a-level algorithm	1293906906050730000	2020-08-13T13:47:00.000Z	10	6
ofqual algorithm	1293906911499140000	2020-08-13T13:47:01.000Z	0	0
ofqual algorithm	1293907167125240000	2020-08-13T13:48:02.000Z	3	0
a-levels algorithm	1293908178652940000	2020-08-13T13:52:04.000Z	4	0
a-level algorithm	1293909061029650000	2020-08-13T13:55:34.000Z	2	1
a-level algorithm	1293909107603160000	2020-08-13T13:55:45.000Z	1	0
a-level algorithm	1293909539780080000	2020-08-13T13:57:28.000Z	0	0
a-levels algorithm	1293909974368670000	2020-08-13T13:59:12.000Z	1	0
a-level algorithm	1293910138626000000	2020-08-13T13:59:51.000Z	0	0
a levels algorithm	1293910145064300000	2020-08-13T13:59:52.000Z	0	0
ofqual algorithm	1293910167256310000	2020-08-13T13:59:58.000Z	3	0
ofqual algorithm	1293910470278000000	2020-08-13T14:01:10.000Z	0	0
A level algorithm	1293910488758150000	2020-08-13T14:01:14.000Z	1	0
a-level algorithm	1293910592290350000	2020-08-13T14:01:39.000Z	1	0
a-level algorithm	1293910613219930000	2020-08-13T14:01:44.000Z	4	1
a-level algorithm	1293910716416580000	2020-08-13T14:02:09.000Z	22	13
a-level algorithm	1293910778379000000	2020-08-13T14:02:23.000Z	5	0
a-level algorithm	1293910890115290000	2020-08-13T14:02:50.000Z	2	3
a levels algorithm	1293911084147980000	2020-08-13T14:03:36.000Z	0	0
a-levels algorithm	1293911186249920000	2020-08-13T14:04:01.000Z	3	0
a-level algorithm	1293911273000680000	2020-08-13T14:04:21.000Z	6	3
a-level algorithm	1293911345792830000	2020-08-13T14:04:39.000Z	0	0
a levels algorithm	1293911388708980000	2020-08-13T14:04:49.000Z	7	1
a-level algorithm	1293911700576460000	2020-08-13T14:06:03.000Z	4	0
ofqual algorithm	1293911868218560000	2020-08-13T14:06:43.000Z	3	1
ofqual algorithm	1293912252274230000	2020-08-13T14:08:15.000Z	0	0
ofqual algorithm	1293912266237040000	2020-08-13T14:08:18.000Z	6	0
a levels algorithm	1293912334545460000	2020-08-13T14:08:34.000Z	6	0
a-level algorithm	1293912386462650000	2020-08-13T14:08:47.000Z	3	1
a-level algorithm	1293912581829090000	2020-08-13T14:09:33.000Z	10	11
a levels algorithm	1293912695570230000	2020-08-13T14:10:01.000Z	0	0
a-level algorithm	1293912695570230000	2020-08-13T14:10:01.000Z	0	0
ofqual algorithm	1293912866735570000	2020-08-13T14:10:41.000Z	9	6
ofqual algorithm	1293913456999980000	2020-08-13T14:13:02.000Z	1	0
a-level algorithm	1293913505620350000	2020-08-13T14:13:14.000Z	5	3
ofqual algorithm	1293913578446000000	2020-08-13T14:13:31.000Z	3	1
ofqual algorithm	1293913745660370000	2020-08-13T14:14:11.000Z	1	0
a-level algorithm	1293914607916950000	2020-08-13T14:17:36.000Z	4	0
a-level algorithm	1293914610567840000	2020-08-13T14:17:37.000Z	0	0
ofqual algorithm	1293914687956900000	2020-08-13T14:17:56.000Z	479	179
ofqual algorithm	1293914751508960000	2020-08-13T14:18:11.000Z	217	87
a-level algorithm	1293914787416420000	2020-08-13T14:18:19.000Z	2	0
a-level algorithm	1293914889816170000	2020-08-13T14:18:44.000Z	2	0
a levels algorithm	1293914947055780000	2020-08-13T14:18:57.000Z	0	0
a levels algorithm	1293915142975970000	2020-08-13T14:19:44.000Z	1	0
a-level algorithm	1293915667981270000	2020-08-13T14:21:49.000Z	0	0
a-level algorithm	1293915681742700000	2020-08-13T14:21:52.000Z	0	0
a-level algorithm	1293915977768480000	2020-08-13T14:23:03.000Z	0	0
ofqual algorithm	1293916187609310000	2020-08-13T14:23:53.000Z	0	0
a-level algorithm	1293916332644160000	2020-08-13T14:24:28.000Z	20	24
a-level algorithm	1293916583685790000	2020-08-13T14:25:28.000Z	0	0
A level algorithm	1293916619207390000	2020-08-13T14:25:36.000Z	1601	594
ofqual algorithm	1293916642418680000	2020-08-13T14:25:42.000Z	1	0
a levels algorithm	1293916692834180000	2020-08-13T14:25:54.000Z	41	44
ofqual algorithm	1293917105192970000	2020-08-13T14:27:32.000Z	1	3
a levels algorithm	1293917283098570000	2020-08-13T14:28:14.000Z	19	7
a-level algorithm	1293917410190410000	2020-08-13T14:28:45.000Z	6	0
ofqual algorithm	1293917418603940000	2020-08-13T14:28:47.000Z	0	0
a-level algorithm	1293917487075970000	2020-08-13T14:29:03.000Z	12	0
ofqual algorithm	1293918397973970000	2020-08-13T14:32:40.000Z	28	4
a-level algorithm	1293918406060770000	2020-08-13T14:32:42.000Z	3	0
ofqual algorithm	1293918485102430000	2020-08-13T14:33:01.000Z	33	16
a-level algorithm	1293918515687120000	2020-08-13T14:33:08.000Z	6	1
a levels algorithm	1293918549430280000	2020-08-13T14:33:16.000Z	6	9
a-levels algorithm	1293918549430280000	2020-08-13T14:33:16.000Z	6	9
a levels algorithm	1293918667604920000	2020-08-13T14:33:44.000Z	1	0
a-level algorithm	1293919053434650000	2020-08-13T14:35:16.000Z	1	0
ofqual algorithm	1293919121671770000	2020-08-13T14:35:33.000Z	2	0
a-level algorithm	1293919449381320000	2020-08-13T14:36:51.000Z	7	1
a-level algorithm	1293919541806810000	2020-08-13T14:37:13.000Z	6	3
ofqual algorithm	1293919807973330000	2020-08-13T14:38:16.000Z	0	0
ofqual algorithm	1293920010906120000	2020-08-13T14:39:05.000Z	2	0
a-level algorithm	1293920186748280000	2020-08-13T14:39:47.000Z	2	1
a-level algorithm	1293920200459530000	2020-08-13T14:39:50.000Z	87	17
A level algorithm	1293920314183880000	2020-08-13T14:40:17.000Z	0	0
a levels algorithm	1293920591251110000	2020-08-13T14:41:23.000Z	118	5
a-level algorithm	1293920651221300000	2020-08-13T14:41:37.000Z	6	6
a-level algorithm	1293920854661830000	2020-08-13T14:42:26.000Z	0	0
a levels algorithm	1293921146417490000	2020-08-13T14:43:35.000Z	0	0
a-levels algorithm	1293921146417490000	2020-08-13T14:43:35.000Z	0	0
ofqual algorithm	1293921330044300000	2020-08-13T14:44:19.000Z	1	0
ofqual algorithm	1293921872342630000	2020-08-13T14:46:28.000Z	0	0
a levels algorithm	1293921966332810000	2020-08-13T14:46:51.000Z	0	0
ofqual algorithm	1293921984456400000	2020-08-13T14:46:55.000Z	0	0
ofqual algorithm	1293922276593790000	2020-08-13T14:48:05.000Z	3	0
ofqual algorithm	1293922636221880000	2020-08-13T14:49:31.000Z	0	0
ofqual algorithm	1293922667364600000	2020-08-13T14:49:38.000Z	372	107
a-level algorithm	1293923118961040000	2020-08-13T14:51:26.000Z	0	0
a levels algorithm	1293923211139330000	2020-08-13T14:51:48.000Z	2	0
a-level algorithm	1293923439795940000	2020-08-13T14:52:42.000Z	1	0
a levels algorithm	1293923677432680000	2020-08-13T14:53:39.000Z	1	0
a-levels algorithm	1293924081075610000	2020-08-13T14:55:15.000Z	0	0
ofqual algorithm	1293924143348490000	2020-08-13T14:55:30.000Z	600	337
ofqual algorithm	1293924198021070000	2020-08-13T14:55:43.000Z	0	0
a-level algorithm	1293924509083450000	2020-08-13T14:56:57.000Z	14	6
a levels algorithm	1293924676201320000	2020-08-13T14:57:37.000Z	0	0
a-level algorithm	1293924919848330000	2020-08-13T14:58:35.000Z	1	1
ofqual algorithm	1293925197792310000	2020-08-13T14:59:41.000Z	1	1
a-level algorithm	1293925420296010000	2020-08-13T15:00:34.000Z	17	3
ofqual algorithm	1293925710810290000	2020-08-13T15:01:44.000Z	3	0
ofqual algorithm	1293925824064810000	2020-08-13T15:02:11.000Z	0	0
a levels algorithm	1293926072476730000	2020-08-13T15:03:10.000Z	8	3
A level algorithm	1293926976080810000	2020-08-13T15:06:45.000Z	2	2
a-levels algorithm	1293927288526990000	2020-08-13T15:08:00.000Z	9	0
ofqual algorithm	1293927567511220000	2020-08-13T15:09:06.000Z	0	0
a-level algorithm	1293927734389890000	2020-08-13T15:09:46.000Z	13	11
a-level algorithm	1293927744456260000	2020-08-13T15:09:48.000Z	4	0
ofqual algorithm	1293928403524090000	2020-08-13T15:12:26.000Z	0	0
a-level algorithm	1293928461246040000	2020-08-13T15:12:39.000Z	0	0
ofqual algorithm	1293928543139890000	2020-08-13T15:12:59.000Z	0	0
ofqual algorithm	1293928618490500000	2020-08-13T15:13:17.000Z	165	59
a-level algorithm	1293929235359370000	2020-08-13T15:15:44.000Z	0	0
a levels algorithm	1293929304506740000	2020-08-13T15:16:00.000Z	1	0
ofqual algorithm	1293929470706030000	2020-08-13T15:16:40.000Z	1	0
ofqual algorithm	1293929487793560000	2020-08-13T15:16:44.000Z	0	1
ofqual algorithm	1293929820531940000	2020-08-13T15:18:03.000Z	17	4
ofqual algorithm	1293929889792430000	2020-08-13T15:18:20.000Z	1	0
a-level algorithm	1293930178771590000	2020-08-13T15:19:29.000Z	0	0
a-level algorithm	1293930496876050000	2020-08-13T15:20:45.000Z	0	0
a-level algorithm	1293930507466610000	2020-08-13T15:20:47.000Z	1	0
ofqual algorithm	1293930892218500000	2020-08-13T15:22:19.000Z	0	0
ofqual algorithm	1293931248071710000	2020-08-13T15:23:44.000Z	0	0
a-level algorithm	1293931261489280000	2020-08-13T15:23:47.000Z	1	0
ofqual algorithm	1293931311808330000	2020-08-13T15:23:59.000Z	0	0
a levels algorithm	1293931359686260000	2020-08-13T15:24:10.000Z	0	0
a-level algorithm	1293931359686260000	2020-08-13T15:24:10.000Z	0	0
a-levels algorithm	1293931450933420000	2020-08-13T15:24:32.000Z	0	0
ofqual algorithm	1293931608182000000	2020-08-13T15:25:10.000Z	8	2
ofqual algorithm	1293931653715360000	2020-08-13T15:25:20.000Z	0	0
a-level algorithm	1293931913527290000	2020-08-13T15:26:22.000Z	0	0
a-level algorithm	1293932120495220000	2020-08-13T15:27:12.000Z	805	524
A level algorithm	1293932127277510000	2020-08-13T15:27:13.000Z	0	0
A level algorithm	1293932272647900000	2020-08-13T15:27:48.000Z	4	2
a-level algorithm	1293932615595170000	2020-08-13T15:29:10.000Z	1	0
ofqual algorithm	1293933198163000000	2020-08-13T15:31:29.000Z	3	0
a levels algorithm	1293933247718710000	2020-08-13T15:31:41.000Z	1	1
ofqual algorithm	1293933298742430000	2020-08-13T15:31:53.000Z	13	1
ofqual algorithm	1293933590984760000	2020-08-13T15:33:02.000Z	0	0
a levels algorithm	1293933611918470000	2020-08-13T15:33:07.000Z	1	0
ofqual algorithm	1293933624295920000	2020-08-13T15:33:10.000Z	0	0
a-level algorithm	1293933701253000000	2020-08-13T15:33:29.000Z	6	3
a levels algorithm	1293934016379460000	2020-08-13T15:34:44.000Z	3	0
ofqual algorithm	1293934491208230000	2020-08-13T15:36:37.000Z	0	0
a-level algorithm	1293934853906470000	2020-08-13T15:38:03.000Z	11	8
ofqual algorithm	1293935050237640000	2020-08-13T15:38:50.000Z	82	5
ofqual algorithm	1293935263018860000	2020-08-13T15:39:41.000Z	0	0
a levels algorithm	1293935451045330000	2020-08-13T15:40:26.000Z	30	13
a-level algorithm	1293935524722470000	2020-08-13T15:40:43.000Z	2	0
ofqual algorithm	1293935714292420000	2020-08-13T15:41:29.000Z	3	2
ofqual algorithm	1293935780226830000	2020-08-13T15:41:44.000Z	0	0
a-level algorithm	1293936143755620000	2020-08-13T15:43:11.000Z	2	1
A level algorithm	1293936804517870000	2020-08-13T15:45:49.000Z	3	0
ofqual algorithm	1293936893432860000	2020-08-13T15:46:10.000Z	3	1
ofqual algorithm	1293937034600550000	2020-08-13T15:46:43.000Z	0	0
ofqual algorithm	1293937326595470000	2020-08-13T15:47:53.000Z	0	0
ofqual algorithm	1293937358753140000	2020-08-13T15:48:01.000Z	0	0
a-level algorithm	1293937393708470000	2020-08-13T15:48:09.000Z	1	0
ofqual algorithm	1293937400201320000	2020-08-13T15:48:11.000Z	0	0
ofqual algorithm	1293937605747310000	2020-08-13T15:49:00.000Z	7	1
ofqual algorithm	1293937635728160000	2020-08-13T15:49:07.000Z	1	0
a-level algorithm	1293937640354580000	2020-08-13T15:49:08.000Z	0	0
a-level algorithm	1293938084111930000	2020-08-13T15:50:54.000Z	0	0
a-level algorithm	1293938203725110000	2020-08-13T15:51:22.000Z	1	1
a-levels algorithm	1293938792345210000	2020-08-13T15:53:42.000Z	2	0
a-level algorithm	1293939101503310000	2020-08-13T15:54:56.000Z	4	1
a-level algorithm	1293939234890480000	2020-08-13T15:55:28.000Z	14	0
a-levels algorithm	1293939670162830000	2020-08-13T15:57:12.000Z	1	0
a-level algorithm	1293939917509260000	2020-08-13T15:58:11.000Z	0	0
A level algorithm	1293939973092140000	2020-08-13T15:58:24.000Z	1	0
a levels algorithm	1293939978586720000	2020-08-13T15:58:25.000Z	6	0
ofqual algorithm	1293940596776860000	2020-08-13T16:00:53.000Z	0	0
ofqual algorithm	1293940721871980000	2020-08-13T16:01:23.000Z	0	0
ofqual algorithm	1293940745670400000	2020-08-13T16:01:28.000Z	3	1
ofqual algorithm	1293940814956060000	2020-08-13T16:01:45.000Z	1	2
ofqual algorithm	1293940867775050000	2020-08-13T16:01:57.000Z	3	0
a-level algorithm	1293940933881360000	2020-08-13T16:02:13.000Z	3	0
a-level algorithm	1293941007172730000	2020-08-13T16:02:31.000Z	0	0
a-levels algorithm	1293941031923260000	2020-08-13T16:02:36.000Z	2	0
a-level algorithm	1293941161674010000	2020-08-13T16:03:07.000Z	0	0
a levels algorithm	1293941304758530000	2020-08-13T16:03:41.000Z	0	0
A level algorithm	1293941536762350000	2020-08-13T16:04:37.000Z	4	0
a-level algorithm	1293941657944160000	2020-08-13T16:05:06.000Z	1	0
a-level algorithm	1293941945820230000	2020-08-13T16:06:14.000Z	0	0
a-level algorithm	1293941994801300000	2020-08-13T16:06:26.000Z	0	0
ofqual algorithm	1293942233482380000	2020-08-13T16:07:23.000Z	0	0
a-level algorithm	1293942415473160000	2020-08-13T16:08:06.000Z	0	0
a levels algorithm	1293942442832650000	2020-08-13T16:08:13.000Z	1	0
ofqual algorithm	1293942530124500000	2020-08-13T16:08:34.000Z	5	0
a-level algorithm	1293942666695180000	2020-08-13T16:09:06.000Z	0	0
ofqual algorithm	1293943202752400000	2020-08-13T16:11:14.000Z	2	2
a-level algorithm	1293943305017980000	2020-08-13T16:11:38.000Z	7	3
a-level algorithm	1293943418041830000	2020-08-13T16:12:05.000Z	0	2
a-levels algorithm	1293943513399400000	2020-08-13T16:12:28.000Z	1	0
a-levels algorithm	1293943642726550000	2020-08-13T16:12:59.000Z	19	3
ofqual algorithm	1293943715778690000	2020-08-13T16:13:16.000Z	0	0
a-level algorithm	1293943731444500000	2020-08-13T16:13:20.000Z	20	6
a-level algorithm	1293944031571930000	2020-08-13T16:14:32.000Z	0	0
a-levels algorithm	1293944031571930000	2020-08-13T16:14:32.000Z	0	0
a levels algorithm	1293944235180380000	2020-08-13T16:15:20.000Z	4	3
a-level algorithm	1293944235180380000	2020-08-13T16:15:20.000Z	4	3
a-level algorithm	1293944317191550000	2020-08-13T16:15:40.000Z	0	0
a-level algorithm	1293944329480940000	2020-08-13T16:15:43.000Z	5	1
a levels algorithm	1293944515389200000	2020-08-13T16:16:27.000Z	1	0
ofqual algorithm	1293944603532460000	2020-08-13T16:16:48.000Z	6	0
a levels algorithm	1293944602647580000	2020-08-13T16:16:48.000Z	1	0
a-level algorithm	1293944644955450000	2020-08-13T16:16:58.000Z	24	2
ofqual algorithm	1293944821531520000	2020-08-13T16:17:40.000Z	0	0
a-level algorithm	1293944882319450000	2020-08-13T16:17:54.000Z	4	1
a-level algorithm	1293944893623150000	2020-08-13T16:17:57.000Z	0	0
a-level algorithm	1293945102143040000	2020-08-13T16:18:47.000Z	0	0
ofqual algorithm	1293945126864260000	2020-08-13T16:18:53.000Z	1	0
a-level algorithm	1293945126864260000	2020-08-13T16:18:53.000Z	1	0
a-level algorithm	1293945252236210000	2020-08-13T16:19:23.000Z	1	0
a-levels algorithm	1293945311400990000	2020-08-13T16:19:37.000Z	2	0
a-level algorithm	1293945333584670000	2020-08-13T16:19:42.000Z	55	47
a levels algorithm	1293945429852210000	2020-08-13T16:20:05.000Z	0	0
A level algorithm	1293945433811710000	2020-08-13T16:20:06.000Z	11	10
ofqual algorithm	1293945624212250000	2020-08-13T16:20:51.000Z	17	8
ofqual algorithm	1293945934074840000	2020-08-13T16:22:05.000Z	2	0
a-level algorithm	1293946137200780000	2020-08-13T16:22:54.000Z	2	0
a-level algorithm	1293946904179620000	2020-08-13T16:25:56.000Z	1	0
a-level algorithm	1293947247068160000	2020-08-13T16:27:18.000Z	0	0
ofqual algorithm	1293947852788500000	2020-08-13T16:29:43.000Z	0	2
a-level algorithm	1293948198579400000	2020-08-13T16:31:05.000Z	0	0
a-level algorithm	1293948281966460000	2020-08-13T16:31:25.000Z	13	8
a-level algorithm	1293948287972710000	2020-08-13T16:31:26.000Z	0	0
a-level algorithm	1293948712264380000	2020-08-13T16:33:08.000Z	0	0
A level algorithm	1293949241895850000	2020-08-13T16:35:14.000Z	2	0
a-level algorithm	1293949806226950000	2020-08-13T16:37:28.000Z	7	8
ofqual algorithm	1293949898862230000	2020-08-13T16:37:50.000Z	2	0
a-level algorithm	1293949903450900000	2020-08-13T16:37:52.000Z	303	33
ofqual algorithm	1293950076004510000	2020-08-13T16:38:33.000Z	1	1
a-level algorithm	1293950409749530000	2020-08-13T16:39:52.000Z	13	0
ofqual algorithm	1293950502863020000	2020-08-13T16:40:14.000Z	12	5
a-level algorithm	1293950545015830000	2020-08-13T16:40:25.000Z	1	0
ofqual algorithm	1293950602133800000	2020-08-13T16:40:38.000Z	7	4
ofqual algorithm	1293950629023540000	2020-08-13T16:40:45.000Z	0	0
a-level algorithm	1293950647251930000	2020-08-13T16:40:49.000Z	2	1
ofqual algorithm	1293951278154990000	2020-08-13T16:43:19.000Z	0	0
ofqual algorithm	1293951287478960000	2020-08-13T16:43:22.000Z	1	0
a-level algorithm	1293951300116320000	2020-08-13T16:43:25.000Z	14	2
a-level algorithm	1293951543889270000	2020-08-13T16:44:23.000Z	6	3
ofqual algorithm	1293952469282760000	2020-08-13T16:48:03.000Z	5	3
a-level algorithm	1293952499959940000	2020-08-13T16:48:11.000Z	4	0
a-level algorithm	1293953049472500000	2020-08-13T16:50:22.000Z	3	0
a-level algorithm	1293953131047510000	2020-08-13T16:50:41.000Z	0	0
a levels algorithm	1293953143894610000	2020-08-13T16:50:44.000Z	0	0
ofqual algorithm	1293953148009220000	2020-08-13T16:50:45.000Z	0	0
a-level algorithm	1293953281421700000	2020-08-13T16:51:17.000Z	0	0
ofqual algorithm	1293953622104050000	2020-08-13T16:52:38.000Z	28	4
a levels algorithm	1293953816233220000	2020-08-13T16:53:24.000Z	0	0
ofqual algorithm	1293953917148110000	2020-08-13T16:53:49.000Z	3	0
a levels algorithm	1293953990363880000	2020-08-13T16:54:06.000Z	0	0
ofqual algorithm	1293954044327750000	2020-08-13T16:54:19.000Z	14	0
a-levels algorithm	1293954082101700000	2020-08-13T16:54:28.000Z	0	0
a levels algorithm	1293954103928680000	2020-08-13T16:54:33.000Z	6	8
a-levels algorithm	1293954103928680000	2020-08-13T16:54:33.000Z	6	8
a-level algorithm	1293954309994970000	2020-08-13T16:55:22.000Z	1	0
ofqual algorithm	1293954450038670000	2020-08-13T16:55:56.000Z	1	0
a-level algorithm	1293954539670900000	2020-08-13T16:56:17.000Z	5	2
A level algorithm	1293954703177530000	2020-08-13T16:56:56.000Z	1	0
ofqual algorithm	1293954711607960000	2020-08-13T16:56:58.000Z	1	0
a-level algorithm	1293954772136070000	2020-08-13T16:57:12.000Z	0	0
a-level algorithm	1293954833175710000	2020-08-13T16:57:27.000Z	4	0
a levels algorithm	1293955013358880000	2020-08-13T16:58:10.000Z	9	2
ofqual algorithm	1293955481199830000	2020-08-13T17:00:01.000Z	22	20
a-level algorithm	1293955481199830000	2020-08-13T17:00:01.000Z	22	20
a levels algorithm	1293955534840790000	2020-08-13T17:00:14.000Z	0	0
ofqual algorithm	1293955708388600000	2020-08-13T17:00:56.000Z	0	0
a-level algorithm	1293956228826220000	2020-08-13T17:03:00.000Z	3	0
a-level algorithm	1293956420598210000	2020-08-13T17:03:45.000Z	9	0
a levels algorithm	1293956682851190000	2020-08-13T17:04:48.000Z	3	2
a levels algorithm	1293956711007560000	2020-08-13T17:04:55.000Z	6	1
A level algorithm	1293956825696650000	2020-08-13T17:05:22.000Z	3	0
a-level algorithm	1293957068584600000	2020-08-13T17:06:20.000Z	0	0
a levels algorithm	1293957124700220000	2020-08-13T17:06:33.000Z	58	6
a-levels algorithm	1293957407304010000	2020-08-13T17:07:41.000Z	3	1
a-levels algorithm	1293957458117910000	2020-08-13T17:07:53.000Z	1	0
ofqual algorithm	1293957592809700000	2020-08-13T17:08:25.000Z	0	0
a levels algorithm	1293957886331280000	2020-08-13T17:09:35.000Z	1	0
ofqual algorithm	1293957951993110000	2020-08-13T17:09:50.000Z	0	0
a-levels algorithm	1293958138903900000	2020-08-13T17:10:35.000Z	1	0
ofqual algorithm	1293958197733130000	2020-08-13T17:10:49.000Z	1	0
a-level algorithm	1293958215483480000	2020-08-13T17:10:53.000Z	0	0
ofqual algorithm	1293958337562890000	2020-08-13T17:11:22.000Z	0	0
ofqual algorithm	1293958460267160000	2020-08-13T17:11:52.000Z	1	0
a levels algorithm	1293958519365010000	2020-08-13T17:12:06.000Z	4	2
a-levels algorithm	1293958519365010000	2020-08-13T17:12:06.000Z	4	2
ofqual algorithm	1293959064708410000	2020-08-13T17:14:16.000Z	5	1
a-level algorithm	1293959136267270000	2020-08-13T17:14:33.000Z	0	0
a-levels algorithm	1293959136267270000	2020-08-13T17:14:33.000Z	0	0
a-levels algorithm	1293959296464670000	2020-08-13T17:15:11.000Z	3	0
ofqual algorithm	1293959318757340000	2020-08-13T17:15:16.000Z	20	7
a-level algorithm	1293959507115150000	2020-08-13T17:16:01.000Z	41	4
a levels algorithm	1293959901945960000	2020-08-13T17:17:35.000Z	1	0
a levels algorithm	1293959909919400000	2020-08-13T17:17:37.000Z	2	0
a-levels algorithm	1293960333925670000	2020-08-13T17:19:18.000Z	0	0
a-level algorithm	1293960589509900000	2020-08-13T17:20:19.000Z	2	1
a-level algorithm	1293960675463650000	2020-08-13T17:20:40.000Z	6	3
ofqual algorithm	1293960722347630000	2020-08-13T17:20:51.000Z	19	4
a levels algorithm	1293961113890160000	2020-08-13T17:22:24.000Z	0	0
ofqual algorithm	1293961560969350000	2020-08-13T17:24:11.000Z	2	0
a-levels algorithm	1293961570129790000	2020-08-13T17:24:13.000Z	4	1
a levels algorithm	1293961895184030000	2020-08-13T17:25:31.000Z	5	1
a-level algorithm	1293961895184030000	2020-08-13T17:25:31.000Z	5	1
a levels algorithm	1293962014407230000	2020-08-13T17:25:59.000Z	1	0
ofqual algorithm	1293962079356030000	2020-08-13T17:26:15.000Z	7	2
a-level algorithm	1293962155981700000	2020-08-13T17:26:33.000Z	51	21
A level algorithm	1293962165850950000	2020-08-13T17:26:35.000Z	0	0
a-level algorithm	1293962166584900000	2020-08-13T17:26:35.000Z	0	0
a levels algorithm	1293962263427190000	2020-08-13T17:26:58.000Z	0	0
a levels algorithm	1293962413096800000	2020-08-13T17:27:34.000Z	0	0
a-levels algorithm	1293962413096800000	2020-08-13T17:27:34.000Z	0	0
a levels algorithm	1293962492121670000	2020-08-13T17:27:53.000Z	0	0
a-levels algorithm	1293962631099930000	2020-08-13T17:28:26.000Z	27	1
a-level algorithm	1293962685634280000	2020-08-13T17:28:39.000Z	20	2
a-level algorithm	1293962688243140000	2020-08-13T17:28:40.000Z	0	0
a-levels algorithm	1293962758875110000	2020-08-13T17:28:57.000Z	0	0
a levels algorithm	1293962772263330000	2020-08-13T17:29:00.000Z	1	0
a-level algorithm	1293963061791980000	2020-08-13T17:30:09.000Z	0	0
a-level algorithm	1293963152175110000	2020-08-13T17:30:30.000Z	3	0
ofqual algorithm	1293963504651770000	2020-08-13T17:31:54.000Z	0	0
a levels algorithm	1293963910446560000	2020-08-13T17:33:31.000Z	0	0
a-levels algorithm	1293963910446560000	2020-08-13T17:33:31.000Z	0	0
a-level algorithm	1293963942767860000	2020-08-13T17:33:39.000Z	16	5
a levels algorithm	1293964185022360000	2020-08-13T17:34:37.000Z	2	2
ofqual algorithm	1293964222200760000	2020-08-13T17:34:45.000Z	6	2
a-level algorithm	1293965083194860000	2020-08-13T17:38:11.000Z	2	0
ofqual algorithm	1293965216263350000	2020-08-13T17:38:42.000Z	3	0
ofqual algorithm	1293965321234150000	2020-08-13T17:39:07.000Z	2	0
a levels algorithm	1293965520983790000	2020-08-13T17:39:55.000Z	0	0
a-levels algorithm	1293965520983790000	2020-08-13T17:39:55.000Z	0	0
ofqual algorithm	1293965940456130000	2020-08-13T17:41:35.000Z	0	0
a-level algorithm	1293966198451760000	2020-08-13T17:42:37.000Z	0	0
A level algorithm	1293966346557020000	2020-08-13T17:43:12.000Z	22	0
a-levels algorithm	1293966527822200000	2020-08-13T17:43:55.000Z	2	1
ofqual algorithm	1293966807594930000	2020-08-13T17:45:02.000Z	0	0
ofqual algorithm	1293966820995740000	2020-08-13T17:45:05.000Z	4	0
ofqual algorithm	1293967105650570000	2020-08-13T17:46:13.000Z	1	0
a levels algorithm	1293967231718690000	2020-08-13T17:46:43.000Z	1	0
a-levels algorithm	1293967244578480000	2020-08-13T17:46:46.000Z	1	0
a-level algorithm	1293967727217050000	2020-08-13T17:48:41.000Z	1	1
a-levels algorithm	1293967727217050000	2020-08-13T17:48:41.000Z	1	1
ofqual algorithm	1293968198979710000	2020-08-13T17:50:34.000Z	1	0
ofqual algorithm	1293968306588790000	2020-08-13T17:50:59.000Z	0	0
A level algorithm	1293968365065820000	2020-08-13T17:51:13.000Z	1	0
a-level algorithm	1293968385924050000	2020-08-13T17:51:18.000Z	1	0
a-level algorithm	1293968562361690000	2020-08-13T17:52:00.000Z	0	0
ofqual algorithm	1293968571505220000	2020-08-13T17:52:02.000Z	1	0
a-level algorithm	1293968646805630000	2020-08-13T17:52:20.000Z	3	0
a-levels algorithm	1293968745031970000	2020-08-13T17:52:44.000Z	10	1
a-level algorithm	1293968780088020000	2020-08-13T17:52:52.000Z	0	0
a-level algorithm	1293968801499840000	2020-08-13T17:52:57.000Z	0	0
a levels algorithm	1293969012783800000	2020-08-13T17:53:48.000Z	0	0
a-level algorithm	1293969184632830000	2020-08-13T17:54:29.000Z	6	2
ofqual algorithm	1293969667887960000	2020-08-13T17:56:24.000Z	38	5
a levels algorithm	1293969709168300000	2020-08-13T17:56:34.000Z	72	53
a-level algorithm	1293969739551780000	2020-08-13T17:56:41.000Z	1	1
a-level algorithm	1293970181639800000	2020-08-13T17:58:26.000Z	21	7
a levels algorithm	1293970663502470000	2020-08-13T18:00:21.000Z	0	1
a-levels algorithm	1293970663502470000	2020-08-13T18:00:21.000Z	0	1
a-level algorithm	1293970802090610000	2020-08-13T18:00:54.000Z	0	0
a-level algorithm	1293971060887560000	2020-08-13T18:01:56.000Z	2	0
a-level algorithm	1293971422419840000	2020-08-13T18:03:22.000Z	0	0
a levels algorithm	1293971754495480000	2020-08-13T18:04:41.000Z	0	0
ofqual algorithm	1293972065935130000	2020-08-13T18:05:56.000Z	9	2
A level algorithm	1293972193047720000	2020-08-13T18:06:26.000Z	0	0
ofqual algorithm	1293972322685150000	2020-08-13T18:06:57.000Z	272	133
A level algorithm	1293972331946180000	2020-08-13T18:06:59.000Z	0	0
a-levels algorithm	1293972341249180000	2020-08-13T18:07:01.000Z	22	7
a levels algorithm	1293972348190760000	2020-08-13T18:07:03.000Z	1	0
ofqual algorithm	1293972957895720000	2020-08-13T18:09:28.000Z	0	0
a-level algorithm	1293973080004530000	2020-08-13T18:09:57.000Z	1	0
ofqual algorithm	1293973122820060000	2020-08-13T18:10:07.000Z	1	0
a-level algorithm	1293973225249140000	2020-08-13T18:10:32.000Z	26	2
ofqual algorithm	1293973332791110000	2020-08-13T18:10:58.000Z	11	2
a levels algorithm	1293973383043000000	2020-08-13T18:11:10.000Z	4	2
a-levels algorithm	1293973383043000000	2020-08-13T18:11:10.000Z	4	2
a-levels algorithm	1293973515490780000	2020-08-13T18:11:41.000Z	0	0
a levels algorithm	1293973625209590000	2020-08-13T18:12:07.000Z	0	0
A level algorithm	1293973818529180000	2020-08-13T18:12:53.000Z	1	0
a-level algorithm	1293974237435370000	2020-08-13T18:14:33.000Z	1	1
ofqual algorithm	1293974386005940000	2020-08-13T18:15:09.000Z	1	0
a levels algorithm	1293974786197130000	2020-08-13T18:16:44.000Z	0	0
a levels algorithm	1293974793981770000	2020-08-13T18:16:46.000Z	0	0
A level algorithm	1293974991885780000	2020-08-13T18:17:33.000Z	2	1
a-level algorithm	1293975019245260000	2020-08-13T18:17:40.000Z	1	0
ofqual algorithm	1293975034684480000	2020-08-13T18:17:43.000Z	0	0
a levels algorithm	1293975210991980000	2020-08-13T18:18:25.000Z	2	0
a levels algorithm	1293975384317450000	2020-08-13T18:19:07.000Z	2	1
ofqual algorithm	1293975416756190000	2020-08-13T18:19:14.000Z	1	0
a-levels algorithm	1293975416399590000	2020-08-13T18:19:14.000Z	1	0
ofqual algorithm	1293975470074200000	2020-08-13T18:19:27.000Z	0	0
ofqual algorithm	1293976081066850000	2020-08-13T18:21:53.000Z	0	0
a levels algorithm	1293976152411900000	2020-08-13T18:22:10.000Z	0	0
ofqual algorithm	1293976517953880000	2020-08-13T18:23:37.000Z	0	0
a levels algorithm	1293976635742380000	2020-08-13T18:24:05.000Z	10	2
ofqual algorithm	1293976925237630000	2020-08-13T18:25:14.000Z	0	0
ofqual algorithm	1293977062815010000	2020-08-13T18:25:47.000Z	6	0
a-level algorithm	1293977614131100000	2020-08-13T18:27:58.000Z	0	0
ofqual algorithm	1293977638344750000	2020-08-13T18:28:04.000Z	0	0
a-level algorithm	1293977788706360000	2020-08-13T18:28:40.000Z	0	0
ofqual algorithm	1293978114951980000	2020-08-13T18:29:58.000Z	2	2
ofqual algorithm	1293979062168440000	2020-08-13T18:33:44.000Z	1	0
a-level algorithm	1293979303579960000	2020-08-13T18:34:41.000Z	11	1
ofqual algorithm	1293979447910170000	2020-08-13T18:35:16.000Z	0	0
a levels algorithm	1293979464125290000	2020-08-13T18:35:19.000Z	1	0
a levels algorithm	1293979881840220000	2020-08-13T18:36:59.000Z	0	0
a-levels algorithm	1293979881840220000	2020-08-13T18:36:59.000Z	0	0
a levels algorithm	1293979900085490000	2020-08-13T18:37:03.000Z	0	0
ofqual algorithm	1293980020625590000	2020-08-13T18:37:32.000Z	5	2
a-levels algorithm	1293980163634600000	2020-08-13T18:38:06.000Z	1	0
a levels algorithm	1293980439133260000	2020-08-13T18:39:12.000Z	1	0
a levels algorithm	1293980568212900000	2020-08-13T18:39:43.000Z	1	0
a levels algorithm	1293980684525210000	2020-08-13T18:40:10.000Z	0	0
a levels algorithm	1293980742448490000	2020-08-13T18:40:24.000Z	24	1
a-levels algorithm	1293980761763310000	2020-08-13T18:40:29.000Z	1	0
ofqual algorithm	1293981005435540000	2020-08-13T18:41:27.000Z	1	0
ofqual algorithm	1293981131927360000	2020-08-13T18:41:57.000Z	1	0
ofqual algorithm	1293981446999330000	2020-08-13T18:43:12.000Z	1	0
a-level algorithm	1293981455530560000	2020-08-13T18:43:14.000Z	0	0
a levels algorithm	1293981496554980000	2020-08-13T18:43:24.000Z	3	0
ofqual algorithm	1293981572148990000	2020-08-13T18:43:42.000Z	0	0
a levels algorithm	1293982038723300000	2020-08-13T18:45:33.000Z	0	0
ofqual algorithm	1293982168876810000	2020-08-13T18:46:04.000Z	1	1
ofqual algorithm	1293982714882860000	2020-08-13T18:48:14.000Z	5	2
ofqual algorithm	1293982926921770000	2020-08-13T18:49:05.000Z	0	0
a-level algorithm	1293982979350550000	2020-08-13T18:49:17.000Z	14	1
ofqual algorithm	1293983809059390000	2020-08-13T18:52:35.000Z	0	0
ofqual algorithm	1293983812150530000	2020-08-13T18:52:36.000Z	2	1
a-level algorithm	1293983812150530000	2020-08-13T18:52:36.000Z	2	1
A level algorithm	1293984072897830000	2020-08-13T18:53:38.000Z	0	0
a-level algorithm	1293984230926610000	2020-08-13T18:54:16.000Z	8	0
a levels algorithm	1293984368294260000	2020-08-13T18:54:49.000Z	73	5
a-level algorithm	1293984547680520000	2020-08-13T18:55:31.000Z	4	0
a-level algorithm	1293984623765130000	2020-08-13T18:55:50.000Z	64	6
a levels algorithm	1293984778073530000	2020-08-13T18:56:26.000Z	5	0
ofqual algorithm	1293985266269670000	2020-08-13T18:58:23.000Z	1	0
ofqual algorithm	1293985295529120000	2020-08-13T18:58:30.000Z	3	1
a-level algorithm	1293985295529120000	2020-08-13T18:58:30.000Z	3	1
ofqual algorithm	1293985314567070000	2020-08-13T18:58:34.000Z	3	4
a-level algorithm	1293985462399500000	2020-08-13T18:59:09.000Z	3	0
ofqual algorithm	1293986628109810000	2020-08-13T19:03:47.000Z	0	0
a-level algorithm	1293986797127630000	2020-08-13T19:04:28.000Z	4	1
a-level algorithm	1293986854254110000	2020-08-13T19:04:41.000Z	0	0
A level algorithm	1293987096223460000	2020-08-13T19:05:39.000Z	14	2
ofqual algorithm	1293987403263280000	2020-08-13T19:06:52.000Z	3	0
ofqual algorithm	1293987469235560000	2020-08-13T19:07:08.000Z	0	0
a-level algorithm	1293987482305020000	2020-08-13T19:07:11.000Z	4	0
a-level algorithm	1293987597711260000	2020-08-13T19:07:39.000Z	0	0
a levels algorithm	1293987682863930000	2020-08-13T19:07:59.000Z	18	20
a-level algorithm	1293987689772060000	2020-08-13T19:08:01.000Z	0	0
ofqual algorithm	1293987869531430000	2020-08-13T19:08:43.000Z	8	2
ofqual algorithm	1293987992986700000	2020-08-13T19:09:13.000Z	3	1
a-level algorithm	1293988039644120000	2020-08-13T19:09:24.000Z	0	0
a levels algorithm	1293988114579550000	2020-08-13T19:09:42.000Z	1	1
a-levels algorithm	1293988114579550000	2020-08-13T19:09:42.000Z	1	1
ofqual algorithm	1293988178446220000	2020-08-13T19:09:57.000Z	3	1
a-level algorithm	1293988222251470000	2020-08-13T19:10:07.000Z	2	2
a levels algorithm	1293988306661840000	2020-08-13T19:10:28.000Z	0	0
a-levels algorithm	1293988306661840000	2020-08-13T19:10:28.000Z	0	0
ofqual algorithm	1293988473251160000	2020-08-13T19:11:07.000Z	0	0
a-level algorithm	1293988790697170000	2020-08-13T19:12:23.000Z	0	0
a-level algorithm	1293989210672840000	2020-08-13T19:14:03.000Z	1	0
a levels algorithm	1293989223339630000	2020-08-13T19:14:06.000Z	0	0
a-levels algorithm	1293989223339630000	2020-08-13T19:14:06.000Z	0	0
a levels algorithm	1293989237247870000	2020-08-13T19:14:09.000Z	1	0
a-levels algorithm	1293989237247870000	2020-08-13T19:14:09.000Z	1	0
ofqual algorithm	1293989266683500000	2020-08-13T19:14:16.000Z	1	0
ofqual algorithm	1293989508371880000	2020-08-13T19:15:14.000Z	3	0
a levels algorithm	1293989793014190000	2020-08-13T19:16:22.000Z	10	2
a-level algorithm	1293989804422700000	2020-08-13T19:16:25.000Z	2	0
a-level algorithm	1293990907717590000	2020-08-13T19:20:48.000Z	1	0
A level algorithm	1293991096746410000	2020-08-13T19:21:33.000Z	0	0
ofqual algorithm	1293991145064800000	2020-08-13T19:21:44.000Z	0	0
a-level algorithm	1293991438485780000	2020-08-13T19:22:54.000Z	6	1
a-level algorithm	1293991459104970000	2020-08-13T19:22:59.000Z	6	6
a levels algorithm	1293991485315170000	2020-08-13T19:23:05.000Z	6	2
a-levels algorithm	1293991485315170000	2020-08-13T19:23:05.000Z	6	2
A level algorithm	1293991664793640000	2020-08-13T19:23:48.000Z	0	1
a levels algorithm	1293991705289590000	2020-08-13T19:23:58.000Z	0	0
a-level algorithm	1293991705289590000	2020-08-13T19:23:58.000Z	0	0
a-level algorithm	1293991858587280000	2020-08-13T19:24:34.000Z	2	0
a levels algorithm	1293991971648950000	2020-08-13T19:25:01.000Z	1	0
a-levels algorithm	1293991971648950000	2020-08-13T19:25:01.000Z	1	0
A level algorithm	1293992288268490000	2020-08-13T19:26:17.000Z	8	4
ofqual algorithm	1293992357537420000	2020-08-13T19:26:33.000Z	1	0
A level algorithm	1293992491251890000	2020-08-13T19:27:05.000Z	12	3
ofqual algorithm	1293992516862310000	2020-08-13T19:27:11.000Z	14	6
ofqual algorithm	1293992797054410000	2020-08-13T19:28:18.000Z	1	0
ofqual algorithm	1293993066894960000	2020-08-13T19:29:23.000Z	6	2
a levels algorithm	1293993066894960000	2020-08-13T19:29:23.000Z	6	2
a-level algorithm	1293993296486890000	2020-08-13T19:30:17.000Z	0	0
a-level algorithm	1293993402208590000	2020-08-13T19:30:42.000Z	1	1
ofqual algorithm	1293993411649900000	2020-08-13T19:30:45.000Z	2	0
a-level algorithm	1293993475608910000	2020-08-13T19:31:00.000Z	1	0
a levels algorithm	1293993658329570000	2020-08-13T19:31:44.000Z	1	0
a-levels algorithm	1293993658329570000	2020-08-13T19:31:44.000Z	1	0
a-level algorithm	1293993848637710000	2020-08-13T19:32:29.000Z	0	0
a levels algorithm	1293993979147680000	2020-08-13T19:33:00.000Z	577	169
a levels algorithm	1293994885192740000	2020-08-13T19:36:36.000Z	3	0
a-level algorithm	1293995014251470000	2020-08-13T19:37:07.000Z	0	0
a-level algorithm	1293995591823910000	2020-08-13T19:39:25.000Z	0	0
ofqual algorithm	1293995849954000000	2020-08-13T19:40:26.000Z	6	3
a-level algorithm	1293995849954000000	2020-08-13T19:40:26.000Z	6	3
a-level algorithm	1293996169211850000	2020-08-13T19:41:42.000Z	2	1
a levels algorithm	1293996282751720000	2020-08-13T19:42:09.000Z	10	0
ofqual algorithm	1293996327379050000	2020-08-13T19:42:20.000Z	0	0
a-level algorithm	1293997000187410000	2020-08-13T19:45:00.000Z	0	0
ofqual algorithm	1293997118747790000	2020-08-13T19:45:29.000Z	0	0
a-level algorithm	1293997209818710000	2020-08-13T19:45:50.000Z	0	0
ofqual algorithm	1293997212586910000	2020-08-13T19:45:51.000Z	0	0
a levels algorithm	1293997305734070000	2020-08-13T19:46:13.000Z	0	0
a-levels algorithm	1293997305734070000	2020-08-13T19:46:13.000Z	0	0
a-levels algorithm	1293997315418660000	2020-08-13T19:46:15.000Z	2	0
a-level algorithm	1293997546990440000	2020-08-13T19:47:11.000Z	2	0
a-level algorithm	1293997622903080000	2020-08-13T19:47:29.000Z	1	0
ofqual algorithm	1293997758207200000	2020-08-13T19:48:01.000Z	0	0
ofqual algorithm	1293998146348030000	2020-08-13T19:49:34.000Z	5	1
a levels algorithm	1293998910894210000	2020-08-13T19:52:36.000Z	0	0
a-levels algorithm	1293998910894210000	2020-08-13T19:52:36.000Z	0	0
ofqual algorithm	1293999152171540000	2020-08-13T19:53:33.000Z	0	0
ofqual algorithm	1293999569668380000	2020-08-13T19:55:13.000Z	1	0
ofqual algorithm	1293999905825080000	2020-08-13T19:56:33.000Z	2	0
a-level algorithm	1293999905825080000	2020-08-13T19:56:33.000Z	2	0
a levels algorithm	1293999923130750000	2020-08-13T19:56:37.000Z	0	0
a levels algorithm	1294000075870520000	2020-08-13T19:57:14.000Z	1	0
a levels algorithm	1294000274634400000	2020-08-13T19:58:01.000Z	0	0
ofqual algorithm	1294000409959430000	2020-08-13T19:58:33.000Z	18	4
ofqual algorithm	1294000615526360000	2020-08-13T19:59:22.000Z	0	0
ofqual algorithm	1294000716776980000	2020-08-13T19:59:46.000Z	5	0
ofqual algorithm	1294000934658470000	2020-08-13T20:00:38.000Z	1	0
a-level algorithm	1294001136320600000	2020-08-13T20:01:26.000Z	2	0
ofqual algorithm	1294001155878550000	2020-08-13T20:01:31.000Z	1	0
A level algorithm	1294001263475030000	2020-08-13T20:01:57.000Z	0	0
a-level algorithm	1294001263475030000	2020-08-13T20:01:57.000Z	0	0
a-level algorithm	1294001410955250000	2020-08-13T20:02:32.000Z	0	0
ofqual algorithm	1294001540294900000	2020-08-13T20:03:03.000Z	0	0
a-level algorithm	1294001760235810000	2020-08-13T20:03:55.000Z	8	0
ofqual algorithm	1294001962078390000	2020-08-13T20:04:43.000Z	158	21
ofqual algorithm	1294002069213510000	2020-08-13T20:05:09.000Z	10	4
ofqual algorithm	1294002109067790000	2020-08-13T20:05:18.000Z	24	12
a-level algorithm	1294002109067790000	2020-08-13T20:05:18.000Z	24	12
a levels algorithm	1294002129129160000	2020-08-13T20:05:23.000Z	0	0
a levels algorithm	1294002173664270000	2020-08-13T20:05:34.000Z	12	0
a levels algorithm	1294002274000340000	2020-08-13T20:05:58.000Z	0	0
ofqual algorithm	1294002296377020000	2020-08-13T20:06:03.000Z	1	0
a-level algorithm	1294002296377020000	2020-08-13T20:06:03.000Z	1	0
a-level algorithm	1294002756387290000	2020-08-13T20:07:53.000Z	11	0
a-level algorithm	1294002818853080000	2020-08-13T20:08:08.000Z	8	1
a levels algorithm	1294002826469940000	2020-08-13T20:08:09.000Z	60	17
a levels algorithm	1294002998125960000	2020-08-13T20:08:50.000Z	9	1
a-levels algorithm	1294003010222400000	2020-08-13T20:08:53.000Z	0	0
ofqual algorithm	1294003161909290000	2020-08-13T20:09:29.000Z	0	0
a-level algorithm	1294003338468520000	2020-08-13T20:10:11.000Z	0	0
ofqual algorithm	1294003657340480000	2020-08-13T20:11:27.000Z	20	4
ofqual algorithm	1294003872055400000	2020-08-13T20:12:19.000Z	1	0
ofqual algorithm	1294004006214400000	2020-08-13T20:12:51.000Z	4	1
ofqual algorithm	1294004056076230000	2020-08-13T20:13:03.000Z	0	0
a levels algorithm	1294004272997300000	2020-08-13T20:13:54.000Z	12	10
a-level algorithm	1294004547539560000	2020-08-13T20:15:00.000Z	10	9
A level algorithm	1294004770626200000	2020-08-13T20:15:53.000Z	10	2
ofqual algorithm	1294004831158400000	2020-08-13T20:16:07.000Z	0	0
ofqual algorithm	1294005144485490000	2020-08-13T20:17:22.000Z	0	0
a-level algorithm	1294005144485490000	2020-08-13T20:17:22.000Z	0	0
a-levels algorithm	1294005143697000000	2020-08-13T20:17:22.000Z	0	0
a levels algorithm	1294005365131150000	2020-08-13T20:18:15.000Z	1	0
a-level algorithm	1294005424165990000	2020-08-13T20:18:29.000Z	1	0
ofqual algorithm	1294005616793530000	2020-08-13T20:19:15.000Z	0	0
ofqual algorithm	1294005878757220000	2020-08-13T20:20:17.000Z	0	0
ofqual algorithm	1294005954602720000	2020-08-13T20:20:35.000Z	2	0
a-level algorithm	1294006030305820000	2020-08-13T20:20:53.000Z	1	0
a-level algorithm	1294006057619030000	2020-08-13T20:21:00.000Z	0	0
ofqual algorithm	1294006075801370000	2020-08-13T20:21:04.000Z	0	0
ofqual algorithm	1294006220404260000	2020-08-13T20:21:39.000Z	0	0
a levels algorithm	1294006533005730000	2020-08-13T20:22:53.000Z	3	0
a-level algorithm	1294006846295080000	2020-08-13T20:24:08.000Z	1	0
a levels algorithm	1294006977991930000	2020-08-13T20:24:39.000Z	0	0
ofqual algorithm	1294006987559170000	2020-08-13T20:24:41.000Z	0	1
ofqual algorithm	1294007083814330000	2020-08-13T20:25:04.000Z	0	0
ofqual algorithm	1294007343173310000	2020-08-13T20:26:06.000Z	1	0
a-level algorithm	1294007542482450000	2020-08-13T20:26:54.000Z	1	0
a-level algorithm	1294007545703560000	2020-08-13T20:26:55.000Z	0	0
a levels algorithm	1294008606686350000	2020-08-13T20:31:08.000Z	0	0
a levels algorithm	1294008664320350000	2020-08-13T20:31:21.000Z	3	0
a-levels algorithm	1294008664320350000	2020-08-13T20:31:21.000Z	3	0
a-level algorithm	1294008843652020000	2020-08-13T20:32:04.000Z	16	2
a levels algorithm	1294008961000240000	2020-08-13T20:32:32.000Z	1	0
a-level algorithm	1294009006474880000	2020-08-13T20:32:43.000Z	2	0
ofqual algorithm	1294009265036890000	2020-08-13T20:33:44.000Z	0	0
a-level algorithm	1294009430242140000	2020-08-13T20:34:24.000Z	4	2
ofqual algorithm	1294009679744550000	2020-08-13T20:35:23.000Z	0	0
a-level algorithm	1294009679744550000	2020-08-13T20:35:23.000Z	0	0
a-level algorithm	1294009903561020000	2020-08-13T20:36:17.000Z	1	0
a-level algorithm	1294009921839780000	2020-08-13T20:36:21.000Z	1	0
a levels algorithm	1294010147543620000	2020-08-13T20:37:15.000Z	0	0
ofqual algorithm	1294010378675000000	2020-08-13T20:38:10.000Z	13	7
a-level algorithm	1294010579678610000	2020-08-13T20:38:58.000Z	1	0
ofqual algorithm	1294011248149920000	2020-08-13T20:41:37.000Z	0	0
ofqual algorithm	1294011316617850000	2020-08-13T20:41:54.000Z	0	0
ofqual algorithm	1294011825676250000	2020-08-13T20:43:55.000Z	0	0
a-level algorithm	1294012122683380000	2020-08-13T20:45:06.000Z	0	0
a levels algorithm	1294012132670000000	2020-08-13T20:45:08.000Z	0	0
a-levels algorithm	1294012132670000000	2020-08-13T20:45:08.000Z	0	0
a-level algorithm	1294012142748930000	2020-08-13T20:45:11.000Z	1	0
a levels algorithm	1294012184276670000	2020-08-13T20:45:20.000Z	0	0
a-levels algorithm	1294012184276670000	2020-08-13T20:45:20.000Z	0	0
a levels algorithm	1294012212680540000	2020-08-13T20:45:27.000Z	0	0
a-levels algorithm	1294012212680540000	2020-08-13T20:45:27.000Z	0	0
a levels algorithm	1294012348760490000	2020-08-13T20:46:00.000Z	1	0
a-levels algorithm	1294012348760490000	2020-08-13T20:46:00.000Z	1	0
a-levels algorithm	1294012362740170000	2020-08-13T20:46:03.000Z	2	0
a levels algorithm	1294012368121460000	2020-08-13T20:46:04.000Z	0	0
a-levels algorithm	1294012368121460000	2020-08-13T20:46:04.000Z	0	0
a levels algorithm	1294012481111760000	2020-08-13T20:46:31.000Z	0	0
a-levels algorithm	1294012481111760000	2020-08-13T20:46:31.000Z	0	0
a levels algorithm	1294012592214740000	2020-08-13T20:46:58.000Z	0	0
ofqual algorithm	1294012646379980000	2020-08-13T20:47:11.000Z	0	0
a levels algorithm	1294012672841840000	2020-08-13T20:47:17.000Z	0	0
ofqual algorithm	1294012726390530000	2020-08-13T20:47:30.000Z	0	0
a-level algorithm	1294012825720020000	2020-08-13T20:47:53.000Z	0	0
ofqual algorithm	1294012986462540000	2020-08-13T20:48:32.000Z	0	0
a-levels algorithm	1294012989570520000	2020-08-13T20:48:32.000Z	3	0
a-level algorithm	1294013171230010000	2020-08-13T20:49:16.000Z	13	0
ofqual algorithm	1294013177018150000	2020-08-13T20:49:17.000Z	0	0
ofqual algorithm	1294013273285830000	2020-08-13T20:49:40.000Z	1	0
a levels algorithm	1294013283742220000	2020-08-13T20:49:43.000Z	0	0
a-levels algorithm	1294013283742220000	2020-08-13T20:49:43.000Z	0	0
A level algorithm	1294013307196660000	2020-08-13T20:49:48.000Z	0	0
a-level algorithm	1294013737104530000	2020-08-13T20:51:31.000Z	25	5
ofqual algorithm	1294013811435990000	2020-08-13T20:51:48.000Z	0	0
ofqual algorithm	1294013843459400000	2020-08-13T20:51:56.000Z	0	0
a-level algorithm	1294014073525370000	2020-08-13T20:52:51.000Z	2	0
a-levels algorithm	1294014076260150000	2020-08-13T20:52:52.000Z	14	0
ofqual algorithm	1294014195713930000	2020-08-13T20:53:20.000Z	0	0
ofqual algorithm	1294014400333040000	2020-08-13T20:54:09.000Z	4	0
ofqual algorithm	1294014754902670000	2020-08-13T20:55:33.000Z	1	0
ofqual algorithm	1294015129844170000	2020-08-13T20:57:03.000Z	19	3
ofqual algorithm	1294015156775720000	2020-08-13T20:57:09.000Z	57	6
a-level algorithm	1294015195803770000	2020-08-13T20:57:18.000Z	503	184
ofqual algorithm	1294015657118490000	2020-08-13T20:59:08.000Z	1	0
ofqual algorithm	1294015682896490000	2020-08-13T20:59:15.000Z	2	1
a levels algorithm	1294015682896490000	2020-08-13T20:59:15.000Z	2	1
ofqual algorithm	1294016095167420000	2020-08-13T21:00:53.000Z	2	0
a-level algorithm	1294016182010470000	2020-08-13T21:01:14.000Z	1	0
ofqual algorithm	1294016345684740000	2020-08-13T21:01:53.000Z	1	0
a levels algorithm	1294016345684740000	2020-08-13T21:01:53.000Z	1	0
a levels algorithm	1294016385991860000	2020-08-13T21:02:02.000Z	0	0
a-level algorithm	1294016433555410000	2020-08-13T21:02:14.000Z	0	0
a-level algorithm	1294016975597980000	2020-08-13T21:04:23.000Z	1	0
a-level algorithm	1294017005855540000	2020-08-13T21:04:30.000Z	2	0
A level algorithm	1294018279527390000	2020-08-13T21:09:34.000Z	0	0
a-level algorithm	1294018291539870000	2020-08-13T21:09:37.000Z	0	0
A level algorithm	1294018324645510000	2020-08-13T21:09:44.000Z	7	0
a-levels algorithm	1294018453431610000	2020-08-13T21:10:15.000Z	0	0
a levels algorithm	1294018824170270000	2020-08-13T21:11:44.000Z	0	0
a-levels algorithm	1294018824170270000	2020-08-13T21:11:44.000Z	0	0
a levels algorithm	1294018840184130000	2020-08-13T21:11:47.000Z	0	0
a-levels algorithm	1294018840184130000	2020-08-13T21:11:47.000Z	0	0
a levels algorithm	1294018851718520000	2020-08-13T21:11:50.000Z	0	0
a-level algorithm	1294018886774460000	2020-08-13T21:11:58.000Z	14	1
a-level algorithm	1294018891883170000	2020-08-13T21:12:00.000Z	0	0
a-level algorithm	1294018908895280000	2020-08-13T21:12:04.000Z	3	1
A level algorithm	1294018981758740000	2020-08-13T21:12:21.000Z	9	0
a levels algorithm	1294019322424190000	2020-08-13T21:13:42.000Z	4	2
a-levels algorithm	1294019322424190000	2020-08-13T21:13:42.000Z	4	2
ofqual algorithm	1294019321526710000	2020-08-13T21:13:42.000Z	0	0
ofqual algorithm	1294019373225710000	2020-08-13T21:13:54.000Z	0	0
a levels algorithm	1294019373225710000	2020-08-13T21:13:54.000Z	0	0
ofqual algorithm	1294020117769210000	2020-08-13T21:16:52.000Z	0	0
ofqual algorithm	1294020205274940000	2020-08-13T21:17:13.000Z	2	0
ofqual algorithm	1294020403405490000	2020-08-13T21:18:00.000Z	0	0
ofqual algorithm	1294020565863470000	2020-08-13T21:18:39.000Z	0	0
a levels algorithm	1294020639922230000	2020-08-13T21:18:56.000Z	0	0
A level algorithm	1294020787939280000	2020-08-13T21:19:32.000Z	1	0
ofqual algorithm	1294020905643970000	2020-08-13T21:20:00.000Z	9	1
a levels algorithm	1294021002356230000	2020-08-13T21:20:23.000Z	0	1
a-level algorithm	1294021284263800000	2020-08-13T21:21:30.000Z	1	0
ofqual algorithm	1294021547733190000	2020-08-13T21:22:33.000Z	0	0
a levels algorithm	1294021574119550000	2020-08-13T21:22:39.000Z	14	15
a-level algorithm	1294021574119550000	2020-08-13T21:22:39.000Z	14	15
ofqual algorithm	1294021616796680000	2020-08-13T21:22:49.000Z	0	0
ofqual algorithm	1294022131878170000	2020-08-13T21:24:52.000Z	0	0
ofqual algorithm	1294022412477040000	2020-08-13T21:25:59.000Z	0	0
ofqual algorithm	1294022493582300000	2020-08-13T21:26:18.000Z	1	0
ofqual algorithm	1294022523026320000	2020-08-13T21:26:25.000Z	1	0
a-levels algorithm	1294022750055600000	2020-08-13T21:27:20.000Z	3	0
a levels algorithm	1294022834147270000	2020-08-13T21:27:40.000Z	60	35
a-levels algorithm	1294022834147270000	2020-08-13T21:27:40.000Z	60	35
ofqual algorithm	1294023035075410000	2020-08-13T21:28:28.000Z	0	2
a levels algorithm	1294023035075410000	2020-08-13T21:28:28.000Z	0	2
a levels algorithm	1294023283277520000	2020-08-13T21:29:27.000Z	2	0
a-level algorithm	1294023324658470000	2020-08-13T21:29:37.000Z	0	0
a-levels algorithm	1294023466442790000	2020-08-13T21:30:10.000Z	0	0
ofqual algorithm	1294023917120690000	2020-08-13T21:31:58.000Z	0	0
A level algorithm	1294023959604850000	2020-08-13T21:32:08.000Z	17	4
a levels algorithm	1294024013258290000	2020-08-13T21:32:21.000Z	0	0
a-levels algorithm	1294024013258290000	2020-08-13T21:32:21.000Z	0	0
a levels algorithm	1294024060071010000	2020-08-13T21:32:32.000Z	0	1
a levels algorithm	1294024115855200000	2020-08-13T21:32:45.000Z	0	0
a-levels algorithm	1294024115855200000	2020-08-13T21:32:45.000Z	0	0
ofqual algorithm	1294024363172290000	2020-08-13T21:33:44.000Z	1	0
ofqual algorithm	1294024447008080000	2020-08-13T21:34:04.000Z	2	0
a-level algorithm	1294024493715910000	2020-08-13T21:34:15.000Z	4	0
a levels algorithm	1294024709357610000	2020-08-13T21:35:07.000Z	0	0
a-levels algorithm	1294024709357610000	2020-08-13T21:35:07.000Z	0	0
a levels algorithm	1294024994796770000	2020-08-13T21:36:15.000Z	1	1
a-levels algorithm	1294024994796770000	2020-08-13T21:36:15.000Z	1	1
a levels algorithm	1294025290507740000	2020-08-13T21:37:25.000Z	29	1
A level algorithm	1294025390978100000	2020-08-13T21:37:49.000Z	1	1
a levels algorithm	1294025397617780000	2020-08-13T21:37:51.000Z	1	0
ofqual algorithm	1294025574860630000	2020-08-13T21:38:33.000Z	2	0
a levels algorithm	1294025574860630000	2020-08-13T21:38:33.000Z	2	0
a levels algorithm	1294025802695290000	2020-08-13T21:39:27.000Z	1	0
a-levels algorithm	1294025802695290000	2020-08-13T21:39:27.000Z	1	0
a levels algorithm	1294025920148270000	2020-08-13T21:39:55.000Z	0	0
a-levels algorithm	1294025920148270000	2020-08-13T21:39:55.000Z	0	0
a levels algorithm	1294025999412230000	2020-08-13T21:40:14.000Z	0	0
a levels algorithm	1294026176499940000	2020-08-13T21:40:56.000Z	2	1
a levels algorithm	1294026261724040000	2020-08-13T21:41:17.000Z	0	0
ofqual algorithm	1294026278673220000	2020-08-13T21:41:21.000Z	0	0
a levels algorithm	1294026361292680000	2020-08-13T21:41:41.000Z	0	0
a levels algorithm	1294027315308100000	2020-08-13T21:45:28.000Z	0	0
a-levels algorithm	1294027315308100000	2020-08-13T21:45:28.000Z	0	0
a-level algorithm	1294027390327410000	2020-08-13T21:45:46.000Z	304	40
a levels algorithm	1294027703801300000	2020-08-13T21:47:01.000Z	10	2
a-levels algorithm	1294027703801300000	2020-08-13T21:47:01.000Z	10	2
ofqual algorithm	1294027714308050000	2020-08-13T21:47:03.000Z	4	0
a-level algorithm	1294027777256090000	2020-08-13T21:47:18.000Z	3	0
a levels algorithm	1294027779244200000	2020-08-13T21:47:19.000Z	0	1
a levels algorithm	1294027808650470000	2020-08-13T21:47:26.000Z	0	0
a levels algorithm	1294027919430430000	2020-08-13T21:47:52.000Z	0	0
a-levels algorithm	1294027919430430000	2020-08-13T21:47:52.000Z	0	0
a-level algorithm	1294028082672800000	2020-08-13T21:48:31.000Z	1	0
a-levels algorithm	1294028210368380000	2020-08-13T21:49:01.000Z	23	1
a levels algorithm	1294028442556600000	2020-08-13T21:49:57.000Z	0	0
a-levels algorithm	1294028442556600000	2020-08-13T21:49:57.000Z	0	0
a levels algorithm	1294028483543330000	2020-08-13T21:50:07.000Z	0	0
a-levels algorithm	1294028483543330000	2020-08-13T21:50:07.000Z	0	0
a levels algorithm	1294028496558340000	2020-08-13T21:50:10.000Z	0	0
a-levels algorithm	1294028496558340000	2020-08-13T21:50:10.000Z	0	0
a levels algorithm	1294028786284070000	2020-08-13T21:51:19.000Z	0	0
ofqual algorithm	1294028843028750000	2020-08-13T21:51:32.000Z	0	0
a-level algorithm	1294028855498480000	2020-08-13T21:51:35.000Z	4	0
a levels algorithm	1294028915653120000	2020-08-13T21:51:50.000Z	0	0
a levels algorithm	1294028953842320000	2020-08-13T21:51:59.000Z	0	0
ofqual algorithm	1294029022914100000	2020-08-13T21:52:15.000Z	1	1
a levels algorithm	1294029052383300000	2020-08-13T21:52:22.000Z	193	79
ofqual algorithm	1294029188597460000	2020-08-13T21:52:55.000Z	3	0
ofqual algorithm	1294029368813950000	2020-08-13T21:53:38.000Z	20	8
a-levels algorithm	1294029916376300000	2020-08-13T21:55:48.000Z	0	0
A level algorithm	1294029952636140000	2020-08-13T21:55:57.000Z	4	1
a levels algorithm	1294030045346920000	2020-08-13T21:56:19.000Z	4	6
a-levels algorithm	1294030045346920000	2020-08-13T21:56:19.000Z	4	6
a-level algorithm	1294030166654690000	2020-08-13T21:56:48.000Z	3	2
ofqual algorithm	1294030286112650000	2020-08-13T21:57:16.000Z	1	0
a levels algorithm	1294030917661490000	2020-08-13T21:59:47.000Z	0	0
a-levels algorithm	1294030917661490000	2020-08-13T21:59:47.000Z	0	0
a levels algorithm	1294031117700470000	2020-08-13T22:00:35.000Z	0	0
a-level algorithm	1294031171542820000	2020-08-13T22:00:47.000Z	22	14
a levels algorithm	1294031215104840000	2020-08-13T22:00:58.000Z	5	5
a-level algorithm	1294031474522450000	2020-08-13T22:02:00.000Z	23	14
a-level algorithm	1294031775803550000	2020-08-13T22:03:11.000Z	0	0
a levels algorithm	1294031827766840000	2020-08-13T22:03:24.000Z	0	0
a-levels algorithm	1294031827766840000	2020-08-13T22:03:24.000Z	0	0
ofqual algorithm	1294031851531700000	2020-08-13T22:03:30.000Z	404	97
a levels algorithm	1294031945215740000	2020-08-13T22:03:52.000Z	3	0
a levels algorithm	1294031989021040000	2020-08-13T22:04:02.000Z	0	1
a-level algorithm	1294032214599040000	2020-08-13T22:04:56.000Z	0	0
a-level algorithm	1294032706112800000	2020-08-13T22:06:53.000Z	12	2
ofqual algorithm	1294033132778380000	2020-08-13T22:08:35.000Z	3	0
a levels algorithm	1294033808585620000	2020-08-13T22:11:16.000Z	0	0
a-levels algorithm	1294033808585620000	2020-08-13T22:11:16.000Z	0	0
a-level algorithm	1294033960356510000	2020-08-13T22:11:52.000Z	2	0
a-level algorithm	1294034023124270000	2020-08-13T22:12:07.000Z	162	65
ofqual algorithm	1294034204179810000	2020-08-13T22:12:50.000Z	1	0
A level algorithm	1294034263696970000	2020-08-13T22:13:05.000Z	0	0
A level algorithm	1294034334752610000	2020-08-13T22:13:22.000Z	0	0
ofqual algorithm	1294034879290700000	2020-08-13T22:15:31.000Z	1	1
ofqual algorithm	1294034970848230000	2020-08-13T22:15:53.000Z	17	7
a levels algorithm	1294035631765620000	2020-08-13T22:18:31.000Z	11	0
a-level algorithm	1294035739370550000	2020-08-13T22:18:56.000Z	0	0
a-level algorithm	1294035769368090000	2020-08-13T22:19:04.000Z	0	0
ofqual algorithm	1294035887282670000	2020-08-13T22:19:32.000Z	0	1
a-level algorithm	1294036060801040000	2020-08-13T22:20:13.000Z	2	0
a levels algorithm	1294036798033870000	2020-08-13T22:23:09.000Z	0	0
a-levels algorithm	1294036798033870000	2020-08-13T22:23:09.000Z	0	0
A level algorithm	1294036926920630000	2020-08-13T22:23:40.000Z	1	0
ofqual algorithm	1294037159566100000	2020-08-13T22:24:35.000Z	2	1
a levels algorithm	1294037159566100000	2020-08-13T22:24:35.000Z	2	1
a-level algorithm	1294037507630390000	2020-08-13T22:25:58.000Z	91	47
ofqual algorithm	1294037719266530000	2020-08-13T22:26:48.000Z	1	0
ofqual algorithm	1294038061374980000	2020-08-13T22:28:10.000Z	0	0
a levels algorithm	1294038150185180000	2020-08-13T22:28:31.000Z	4	0
ofqual algorithm	1294038371371750000	2020-08-13T22:29:24.000Z	2	2
a levels algorithm	1294038441706030000	2020-08-13T22:29:41.000Z	0	0
a-levels algorithm	1294038441706030000	2020-08-13T22:29:41.000Z	0	0
ofqual algorithm	1294038575202400000	2020-08-13T22:30:13.000Z	1	0
a-level algorithm	1294038575202400000	2020-08-13T22:30:13.000Z	1	0
ofqual algorithm	1294038668387150000	2020-08-13T22:30:35.000Z	3	0
A level algorithm	1294038678478750000	2020-08-13T22:30:37.000Z	0	0
ofqual algorithm	1294039140149920000	2020-08-13T22:32:27.000Z	11	0
ofqual algorithm	1294039231728430000	2020-08-13T22:32:49.000Z	3	1
a-level algorithm	1294039231728430000	2020-08-13T22:32:49.000Z	3	1
a-levels algorithm	1294039473538370000	2020-08-13T22:33:47.000Z	6	0
a-levels algorithm	1294039631365830000	2020-08-13T22:34:24.000Z	0	0
ofqual algorithm	1294039677310240000	2020-08-13T22:34:35.000Z	2	1
a-levels algorithm	1294039677310240000	2020-08-13T22:34:35.000Z	2	1
ofqual algorithm	1294039855861820000	2020-08-13T22:35:18.000Z	1	0
ofqual algorithm	1294040795104910000	2020-08-13T22:39:02.000Z	3	0
a levels algorithm	1294040883193690000	2020-08-13T22:39:23.000Z	0	0
a levels algorithm	1294041109748900000	2020-08-13T22:40:17.000Z	0	0
a-level algorithm	1294041376393500000	2020-08-13T22:41:20.000Z	2	0
ofqual algorithm	1294041765746440000	2020-08-13T22:42:53.000Z	15	5
ofqual algorithm	1294041886722780000	2020-08-13T22:43:22.000Z	1	0
a-level algorithm	1294042522948370000	2020-08-13T22:45:54.000Z	0	0
ofqual algorithm	1294042734643340000	2020-08-13T22:46:44.000Z	1	0
a-level algorithm	1294042880974240000	2020-08-13T22:47:19.000Z	2	0
a levels algorithm	1294043449222660000	2020-08-13T22:49:35.000Z	6	1
ofqual algorithm	1294043531129030000	2020-08-13T22:49:54.000Z	1	0
a levels algorithm	1294043673496300000	2020-08-13T22:50:28.000Z	1	0
ofqual algorithm	1294043685513040000	2020-08-13T22:50:31.000Z	0	0
a-level algorithm	1294043685513040000	2020-08-13T22:50:31.000Z	0	0
ofqual algorithm	1294043811648330000	2020-08-13T22:51:01.000Z	1	0
a-levels algorithm	1294044037058620000	2020-08-13T22:51:55.000Z	1	0
ofqual algorithm	1294044324028710000	2020-08-13T22:53:03.000Z	4	1
ofqual algorithm	1294044381947840000	2020-08-13T22:53:17.000Z	1	0
a-level algorithm	1294044949059710000	2020-08-13T22:55:32.000Z	7	3
a levels algorithm	1294045454242590000	2020-08-13T22:57:33.000Z	52	9
a-level algorithm	1294045454242590000	2020-08-13T22:57:33.000Z	52	9
ofqual algorithm	1294045508428860000	2020-08-13T22:57:46.000Z	1	2
a levels algorithm	1294045816039110000	2020-08-13T22:58:59.000Z	5	0
ofqual algorithm	1294045930212200000	2020-08-13T22:59:26.000Z	0	0
A level algorithm	1294046050383200000	2020-08-13T22:59:55.000Z	9	0
a levels algorithm	1294046146898330000	2020-08-13T23:00:18.000Z	1	0
a-level algorithm	1294046191068550000	2020-08-13T23:00:28.000Z	3	0
a-level algorithm	1294046247834330000	2020-08-13T23:00:42.000Z	0	0
A level algorithm	1294046962149470000	2020-08-13T23:03:32.000Z	0	0
a-level algorithm	1294046962149470000	2020-08-13T23:03:32.000Z	0	0
a-level algorithm	1294046997700390000	2020-08-13T23:03:41.000Z	1	0
a-level algorithm	1294047721519750000	2020-08-13T23:06:33.000Z	1	0
ofqual algorithm	1294047788469290000	2020-08-13T23:06:49.000Z	8	1
a levels algorithm	1294048104266820000	2020-08-13T23:08:04.000Z	7	0
a-level algorithm	1294048250593520000	2020-08-13T23:08:39.000Z	0	0
a levels algorithm	1294048954947070000	2020-08-13T23:11:27.000Z	0	0
a levels algorithm	1294049189165510000	2020-08-13T23:12:23.000Z	1	0
a-level algorithm	1294049197419820000	2020-08-13T23:12:25.000Z	0	0
A level algorithm	1294049363283570000	2020-08-13T23:13:05.000Z	0	0
a levels algorithm	1294049949651530000	2020-08-13T23:15:24.000Z	0	0
a-levels algorithm	1294049949651530000	2020-08-13T23:15:24.000Z	0	0
ofqual algorithm	1294050499092670000	2020-08-13T23:17:35.000Z	1	0
A level algorithm	1294051048827560000	2020-08-13T23:19:47.000Z	21	1
a-level algorithm	1294052493287180000	2020-08-13T23:25:31.000Z	0	0
a levels algorithm	1294052765799500000	2020-08-13T23:26:36.000Z	0	0
a-levels algorithm	1294052765799500000	2020-08-13T23:26:36.000Z	0	0
a levels algorithm	1294053052354370000	2020-08-13T23:27:44.000Z	0	0
a-levels algorithm	1294053052354370000	2020-08-13T23:27:44.000Z	0	0
ofqual algorithm	1294053296299270000	2020-08-13T23:28:42.000Z	1	0
a levels algorithm	1294054020785610000	2020-08-13T23:31:35.000Z	37	4
a levels algorithm	1294054310188380000	2020-08-13T23:32:44.000Z	1	0
a-level algorithm	1294055534283360000	2020-08-13T23:37:36.000Z	0	0
a levels algorithm	1294057056429900000	2020-08-13T23:43:39.000Z	0	0
ofqual algorithm	1294057195370410000	2020-08-13T23:44:12.000Z	7	2
a-levels algorithm	1294057750381690000	2020-08-13T23:46:24.000Z	0	0
a levels algorithm	1294057779108470000	2020-08-13T23:46:31.000Z	0	0
ofqual algorithm	1294058003541430000	2020-08-13T23:47:25.000Z	2	0
a levels algorithm	1294058003541430000	2020-08-13T23:47:25.000Z	2	0
a levels algorithm	1294058263810580000	2020-08-13T23:48:27.000Z	0	0
ofqual algorithm	1294058460758210000	2020-08-13T23:49:14.000Z	3	2
ofqual algorithm	1294059184917530000	2020-08-13T23:52:06.000Z	13	7
ofqual algorithm	1294059242534640000	2020-08-13T23:52:20.000Z	3	0
ofqual algorithm	1294059293327730000	2020-08-13T23:52:32.000Z	0	0
ofqual algorithm	1294060501907970000	2020-08-13T23:57:20.000Z	0	2
a-level algorithm	1294060583466210000	2020-08-13T23:57:40.000Z	1	0
ofqual algorithm	1294060727058210000	2020-08-13T23:58:14.000Z	0	0
a-level algorithm	1294060849427080000	2020-08-13T23:58:43.000Z	0	0
a-levels algorithm	1294060849427080000	2020-08-13T23:58:43.000Z	0	0
a levels algorithm	1294060873460450000	2020-08-13T23:58:49.000Z	0	0
a levels algorithm	1294061198883920000	2020-08-14T00:00:06.000Z	0	0
ofqual algorithm	1294061549833850000	2020-08-14T00:01:30.000Z	2	1
a-level algorithm	1294061873982210000	2020-08-14T00:02:47.000Z	1	0
ofqual algorithm	1294062478226340000	2020-08-14T00:05:11.000Z	0	0
a-level algorithm	1294063459131440000	2020-08-14T00:09:05.000Z	2	2
ofqual algorithm	1294064746514250000	2020-08-14T00:14:12.000Z	0	0
ofqual algorithm	1294064909916000000	2020-08-14T00:14:51.000Z	7	4
a-level algorithm	1294064909916000000	2020-08-14T00:14:51.000Z	7	4
a levels algorithm	1294065355384550000	2020-08-14T00:16:37.000Z	1	0
a-levels algorithm	1294065355384550000	2020-08-14T00:16:37.000Z	1	0
ofqual algorithm	1294065483919080000	2020-08-14T00:17:08.000Z	0	0
ofqual algorithm	1294066150637280000	2020-08-14T00:19:47.000Z	0	0
a-level algorithm	1294066976919290000	2020-08-14T00:23:04.000Z	5	0
ofqual algorithm	1294067020032590000	2020-08-14T00:23:14.000Z	0	0
A level algorithm	1294067064676670000	2020-08-14T00:23:25.000Z	2	0
a levels algorithm	1294067064676670000	2020-08-14T00:23:25.000Z	2	0
ofqual algorithm	1294067482043580000	2020-08-14T00:25:04.000Z	0	0
a levels algorithm	1294067724130240000	2020-08-14T00:26:02.000Z	0	0
a-levels algorithm	1294067724130240000	2020-08-14T00:26:02.000Z	0	0
ofqual algorithm	1294068174674060000	2020-08-14T00:27:50.000Z	0	0
a levels algorithm	1294068822413050000	2020-08-14T00:30:24.000Z	4	0
ofqual algorithm	1294069130811840000	2020-08-14T00:31:38.000Z	1	0
ofqual algorithm	1294069481979940000	2020-08-14T00:33:01.000Z	0	0
ofqual algorithm	1294069854790610000	2020-08-14T00:34:30.000Z	1	0
a-level algorithm	1294070480547300000	2020-08-14T00:36:59.000Z	0	0
a-level algorithm	1294070554253720000	2020-08-14T00:37:17.000Z	1	0
ofqual algorithm	1294071186163400000	2020-08-14T00:39:48.000Z	0	0
a levels algorithm	1294071395115080000	2020-08-14T00:40:37.000Z	0	0
a-levels algorithm	1294071395115080000	2020-08-14T00:40:37.000Z	0	0
a levels algorithm	1294071578922220000	2020-08-14T00:41:21.000Z	0	0
ofqual algorithm	1294072355799670000	2020-08-14T00:44:26.000Z	0	0
ofqual algorithm	1294073379046250000	2020-08-14T00:48:30.000Z	0	0
a levels algorithm	1294073521497340000	2020-08-14T00:49:04.000Z	0	0
ofqual algorithm	1294073680511880000	2020-08-14T00:49:42.000Z	0	0
ofqual algorithm	1294074368851690000	2020-08-14T00:52:26.000Z	1	1
a-level algorithm	1294076271031450000	2020-08-14T01:00:00.000Z	0	0
ofqual algorithm	1294076773441900000	2020-08-14T01:02:00.000Z	0	0
ofqual algorithm	1294077075012410000	2020-08-14T01:03:12.000Z	0	0
ofqual algorithm	1294077203764960000	2020-08-14T01:03:42.000Z	0	0
ofqual algorithm	1294077336942520000	2020-08-14T01:04:14.000Z	2	0
a-levels algorithm	1294077651242580000	2020-08-14T01:05:29.000Z	2	0
a-levels algorithm	1294078065459500000	2020-08-14T01:07:08.000Z	3	0
ofqual algorithm	1294078389754760000	2020-08-14T01:08:25.000Z	8	3
ofqual algorithm	1294081355572220000	2020-08-14T01:20:12.000Z	14	0
a-level algorithm	1294081858007950000	2020-08-14T01:22:12.000Z	8	6
ofqual algorithm	1294082506820660000	2020-08-14T01:24:47.000Z	2	0
a levels algorithm	1294082506820660000	2020-08-14T01:24:47.000Z	2	0
ofqual algorithm	1294086997817060000	2020-08-14T01:42:37.000Z	0	0
a levels algorithm	1294087838200470000	2020-08-14T01:45:58.000Z	0	0
ofqual algorithm	1294090286046610000	2020-08-14T01:55:41.000Z	1	0
ofqual algorithm	1294091791113820000	2020-08-14T02:01:40.000Z	0	0
a-level algorithm	1294095123631010000	2020-08-14T02:14:55.000Z	2	0
a-level algorithm	1294104642431850000	2020-08-14T02:52:44.000Z	0	0
a-level algorithm	1294104641286750000	2020-08-14T02:52:44.000Z	0	0
ofqual algorithm	1294113626287030000	2020-08-14T03:28:26.000Z	4	2
a levels algorithm	1294115882604650000	2020-08-14T03:37:24.000Z	0	0
a levels algorithm	1294119409234200000	2020-08-14T03:51:25.000Z	274	113
ofqual algorithm	1294120441460720000	2020-08-14T03:55:31.000Z	9	1
a-level algorithm	1294120441460720000	2020-08-14T03:55:31.000Z	9	1
a-level algorithm	1294124094414130000	2020-08-14T04:10:02.000Z	0	0
a-levels algorithm	1294124094414130000	2020-08-14T04:10:02.000Z	0	0
a-level algorithm	1294127941593560000	2020-08-14T04:25:19.000Z	0	0
a levels algorithm	1294130121536870000	2020-08-14T04:33:59.000Z	0	0
a-levels algorithm	1294130121536870000	2020-08-14T04:33:59.000Z	0	0
a levels algorithm	1294130138884370000	2020-08-14T04:34:03.000Z	0	0
a-levels algorithm	1294130138884370000	2020-08-14T04:34:03.000Z	0	0
A level algorithm	1294133376555730000	2020-08-14T04:46:55.000Z	5	1
ofqual algorithm	1294133512463720000	2020-08-14T04:47:27.000Z	2	1
a levels algorithm	1294133571318210000	2020-08-14T04:47:41.000Z	0	0
ofqual algorithm	1294134737712190000	2020-08-14T04:52:19.000Z	10	1
a-level algorithm	1294134961939730000	2020-08-14T04:53:13.000Z	0	0
a-level algorithm	1294135340614030000	2020-08-14T04:54:43.000Z	0	0
a-levels algorithm	1294135772367390000	2020-08-14T04:56:26.000Z	0	0
a-level algorithm	1294138822876210000	2020-08-14T05:08:33.000Z	3	1
ofqual algorithm	1294140066034370000	2020-08-14T05:13:30.000Z	0	0
a-level algorithm	1294140354581560000	2020-08-14T05:14:39.000Z	307	104
a levels algorithm	1294140676569880000	2020-08-14T05:15:55.000Z	2	3
a-level algorithm	1294141362099450000	2020-08-14T05:18:39.000Z	0	0
ofqual algorithm	1294141660171910000	2020-08-14T05:19:50.000Z	2	0
a levels algorithm	1294141985364690000	2020-08-14T05:21:07.000Z	1	1
ofqual algorithm	1294142754910390000	2020-08-14T05:24:11.000Z	22	14
a-level algorithm	1294142827887170000	2020-08-14T05:24:28.000Z	0	0
ofqual algorithm	1294142894937230000	2020-08-14T05:24:44.000Z	1	1
a-level algorithm	1294143831382920000	2020-08-14T05:28:28.000Z	0	0
a levels algorithm	1294144661892800000	2020-08-14T05:31:46.000Z	3	0
a-levels algorithm	1294144661892800000	2020-08-14T05:31:46.000Z	3	0
a levels algorithm	1294145183211300000	2020-08-14T05:33:50.000Z	0	0
ofqual algorithm	1294145250794100000	2020-08-14T05:34:06.000Z	0	0
ofqual algorithm	1294147008928900000	2020-08-14T05:41:05.000Z	14	0
ofqual algorithm	1294147998553730000	2020-08-14T05:45:01.000Z	0	0
a levels algorithm	1294148615192150000	2020-08-14T05:47:28.000Z	0	0
a-levels algorithm	1294148615192150000	2020-08-14T05:47:28.000Z	0	0
ofqual algorithm	1294149119875970000	2020-08-14T05:49:28.000Z	0	0
a levels algorithm	1294149133511650000	2020-08-14T05:49:32.000Z	16	3
a-level algorithm	1294149592326470000	2020-08-14T05:51:21.000Z	579	105
a-level algorithm	1294149701688870000	2020-08-14T05:51:47.000Z	0	0
ofqual algorithm	1294150145819510000	2020-08-14T05:53:33.000Z	1	0
ofqual algorithm	1294150638700500000	2020-08-14T05:55:31.000Z	11	6
a levels algorithm	1294151046139450000	2020-08-14T05:57:08.000Z	5	3
a-levels algorithm	1294151046139450000	2020-08-14T05:57:08.000Z	5	3
ofqual algorithm	1294151993611690000	2020-08-14T06:00:54.000Z	193	86
ofqual algorithm	1294152213351270000	2020-08-14T06:01:46.000Z	1	1
A level algorithm	1294152774289170000	2020-08-14T06:04:00.000Z	11	8
ofqual algorithm	1294152775589400000	2020-08-14T06:04:00.000Z	0	0
ofqual algorithm	1294152824931130000	2020-08-14T06:04:12.000Z	0	0
a-level algorithm	1294152953306270000	2020-08-14T06:04:42.000Z	2	2
ofqual algorithm	1294153119107100000	2020-08-14T06:05:22.000Z	1	0
a-level algorithm	1294153795988000000	2020-08-14T06:08:03.000Z	1	0
a-level algorithm	1294153885138000000	2020-08-14T06:08:25.000Z	0	0
a levels algorithm	1294154125899420000	2020-08-14T06:09:22.000Z	4	1
a-levels algorithm	1294154125899420000	2020-08-14T06:09:22.000Z	4	1
a levels algorithm	1294154132723560000	2020-08-14T06:09:24.000Z	5	0
a-level algorithm	1294154169365000000	2020-08-14T06:09:32.000Z	0	0
ofqual algorithm	1294154183537540000	2020-08-14T06:09:36.000Z	0	0
a levels algorithm	1294154299287700000	2020-08-14T06:10:03.000Z	0	0
a levels algorithm	1294154445824180000	2020-08-14T06:10:38.000Z	0	0
ofqual algorithm	1294154470348250000	2020-08-14T06:10:44.000Z	0	0
a levels algorithm	1294155307954900000	2020-08-14T06:14:04.000Z	3	0
a levels algorithm	1294156313153340000	2020-08-14T06:18:03.000Z	0	0
a-levels algorithm	1294156313153340000	2020-08-14T06:18:03.000Z	0	0
ofqual algorithm	1294156713336200000	2020-08-14T06:19:39.000Z	1	0
a levels algorithm	1294156856387140000	2020-08-14T06:20:13.000Z	0	0
a-levels algorithm	1294156856387140000	2020-08-14T06:20:13.000Z	0	0
a-level algorithm	1294157058238030000	2020-08-14T06:21:01.000Z	1	0
a levels algorithm	1294157253440930000	2020-08-14T06:21:48.000Z	0	0
a-levels algorithm	1294157253440930000	2020-08-14T06:21:48.000Z	0	0
a-levels algorithm	1294157438988540000	2020-08-14T06:22:32.000Z	17	8
ofqual algorithm	1294157729943170000	2020-08-14T06:23:41.000Z	1	0
ofqual algorithm	1294157790454460000	2020-08-14T06:23:56.000Z	0	0
a levels algorithm	1294157907001510000	2020-08-14T06:24:23.000Z	0	0
a levels algorithm	1294157919244760000	2020-08-14T06:24:26.000Z	4	1
ofqual algorithm	1294158455662660000	2020-08-14T06:26:34.000Z	0	0
a levels algorithm	1294158572322980000	2020-08-14T06:27:02.000Z	1	0
ofqual algorithm	1294158600995300000	2020-08-14T06:27:09.000Z	0	0
a-level algorithm	1294158601624460000	2020-08-14T06:27:09.000Z	5	0
a-levels algorithm	1294158601624460000	2020-08-14T06:27:09.000Z	5	0
a levels algorithm	1294158654141350000	2020-08-14T06:27:22.000Z	2	1
a levels algorithm	1294158657240920000	2020-08-14T06:27:22.000Z	0	0
a-levels algorithm	1294158657240920000	2020-08-14T06:27:22.000Z	0	0
a levels algorithm	1294158967531240000	2020-08-14T06:28:36.000Z	21	5
a-level algorithm	1294159240026880000	2020-08-14T06:29:41.000Z	61	29
A level algorithm	1294159865594750000	2020-08-14T06:32:10.000Z	36	14
ofqual algorithm	1294160137360470000	2020-08-14T06:33:15.000Z	0	0
a levels algorithm	1294160182310850000	2020-08-14T06:33:26.000Z	0	0
a-levels algorithm	1294160182310850000	2020-08-14T06:33:26.000Z	0	0
a-level algorithm	1294160659261920000	2020-08-14T06:35:20.000Z	17054	7233
a levels algorithm	1294161057536250000	2020-08-14T06:36:55.000Z	0	0
ofqual algorithm	1294161271185700000	2020-08-14T06:37:46.000Z	0	0
a levels algorithm	1294161434298010000	2020-08-14T06:38:24.000Z	11	1
ofqual algorithm	1294162154430570000	2020-08-14T06:41:16.000Z	0	0
a-levels algorithm	1294162188622540000	2020-08-14T06:41:24.000Z	0	0
ofqual algorithm	1294162321980490000	2020-08-14T06:41:56.000Z	0	0
ofqual algorithm	1294162435008600000	2020-08-14T06:42:23.000Z	2	0
a levels algorithm	1294162635752180000	2020-08-14T06:43:11.000Z	1	0
ofqual algorithm	1294162652365830000	2020-08-14T06:43:15.000Z	2	3
a levels algorithm	1294162735127820000	2020-08-14T06:43:35.000Z	30	4
a-level algorithm	1294162921799460000	2020-08-14T06:44:19.000Z	1	1
A level algorithm	1294162986488160000	2020-08-14T06:44:35.000Z	0	0
a-level algorithm	1294163002690850000	2020-08-14T06:44:38.000Z	5	2
ofqual algorithm	1294163107020000000	2020-08-14T06:45:03.000Z	7	4
a-levels algorithm	1294163294387870000	2020-08-14T06:45:48.000Z	24988	3424
a-level algorithm	1294163386112980000	2020-08-14T06:46:10.000Z	0	0
ofqual algorithm	1294163487774710000	2020-08-14T06:46:34.000Z	1	3
a-level algorithm	1294163588119170000	2020-08-14T06:46:58.000Z	0	0
a-level algorithm	1294163683732480000	2020-08-14T06:47:21.000Z	0	0
a levels algorithm	1294163852972760000	2020-08-14T06:48:01.000Z	1	0
a-levels algorithm	1294163852972760000	2020-08-14T06:48:01.000Z	1	0
a-level algorithm	1294163898858370000	2020-08-14T06:48:12.000Z	0	0
a-levels algorithm	1294163898858370000	2020-08-14T06:48:12.000Z	0	0
ofqual algorithm	1294164213351480000	2020-08-14T06:49:27.000Z	11	2
a-level algorithm	1294164443740370000	2020-08-14T06:50:22.000Z	0	0
a-level algorithm	1294164452439350000	2020-08-14T06:50:24.000Z	32	20
ofqual algorithm	1294164456956720000	2020-08-14T06:50:25.000Z	185	65
a levels algorithm	1294165245959730000	2020-08-14T06:53:33.000Z	13	7
a levels algorithm	1294165331284570000	2020-08-14T06:53:54.000Z	0	0
a-levels algorithm	1294165331284570000	2020-08-14T06:53:54.000Z	0	0
ofqual algorithm	1294165424318310000	2020-08-14T06:54:16.000Z	7	3
a levels algorithm	1294165558284480000	2020-08-14T06:54:48.000Z	0	0
ofqual algorithm	1294165626299260000	2020-08-14T06:55:04.000Z	0	0
a-level algorithm	1294166153590340000	2020-08-14T06:57:10.000Z	5	1
ofqual algorithm	1294166207147520000	2020-08-14T06:57:22.000Z	8	4
a levels algorithm	1294166816835740000	2020-08-14T06:59:48.000Z	5	1
A level algorithm	1294166865040880000	2020-08-14T06:59:59.000Z	0	0
ofqual algorithm	1294166980346480000	2020-08-14T07:00:27.000Z	2	0
a levels algorithm	1294166980346480000	2020-08-14T07:00:27.000Z	2	0
A level algorithm	1294167256763630000	2020-08-14T07:01:33.000Z	2	1
a-level algorithm	1294167284618080000	2020-08-14T07:01:39.000Z	13	4
a levels algorithm	1294167399659330000	2020-08-14T07:02:07.000Z	0	0
a-levels algorithm	1294167399659330000	2020-08-14T07:02:07.000Z	0	0
A level algorithm	1294167443527610000	2020-08-14T07:02:17.000Z	273	51
a levels algorithm	1294167572242360000	2020-08-14T07:02:48.000Z	2	1
a-levels algorithm	1294167572242360000	2020-08-14T07:02:48.000Z	2	1
ofqual algorithm	1294167600231060000	2020-08-14T07:02:55.000Z	26	22
a-levels algorithm	1294167604223970000	2020-08-14T07:02:55.000Z	1	0
a-levels algorithm	1294167860474980000	2020-08-14T07:03:57.000Z	0	0
a-level algorithm	1294167920424240000	2020-08-14T07:04:11.000Z	2	1
a-level algorithm	1294168012166170000	2020-08-14T07:04:33.000Z	4	0
ofqual algorithm	1294168140587220000	2020-08-14T07:05:03.000Z	3	1
A level algorithm	1294168183704890000	2020-08-14T07:05:14.000Z	0	0
a levels algorithm	1294168268249410000	2020-08-14T07:05:34.000Z	4	3
a-levels algorithm	1294168268249410000	2020-08-14T07:05:34.000Z	4	3
a-level algorithm	1294168492565050000	2020-08-14T07:06:27.000Z	8	2
a-level algorithm	1294168615957250000	2020-08-14T07:06:57.000Z	1	0
a levels algorithm	1294168676665610000	2020-08-14T07:07:11.000Z	0	0
a levels algorithm	1294168683170920000	2020-08-14T07:07:13.000Z	0	0
a-levels algorithm	1294168683170920000	2020-08-14T07:07:13.000Z	0	0
a levels algorithm	1294168720051400000	2020-08-14T07:07:22.000Z	0	0
a-levels algorithm	1294168720051400000	2020-08-14T07:07:22.000Z	0	0
a levels algorithm	1294168825886380000	2020-08-14T07:07:47.000Z	0	0
ofqual algorithm	1294168939765870000	2020-08-14T07:08:14.000Z	11	6
ofqual algorithm	1294169165423610000	2020-08-14T07:09:08.000Z	0	0
a levels algorithm	1294169174651150000	2020-08-14T07:09:10.000Z	0	0
a-level algorithm	1294169233358760000	2020-08-14T07:09:24.000Z	25	4
ofqual algorithm	1294170013285390000	2020-08-14T07:12:30.000Z	1	0
a-level algorithm	1294170049184500000	2020-08-14T07:12:38.000Z	20	4
a-level algorithm	1294170139890460000	2020-08-14T07:13:00.000Z	5	1
a levels algorithm	1294170231749980000	2020-08-14T07:13:22.000Z	6	3
a-levels algorithm	1294170231749980000	2020-08-14T07:13:22.000Z	6	3
a levels algorithm	1294170244383220000	2020-08-14T07:13:25.000Z	0	0
a-levels algorithm	1294170244383220000	2020-08-14T07:13:25.000Z	0	0
ofqual algorithm	1294170336649510000	2020-08-14T07:13:47.000Z	9	5
ofqual algorithm	1294170406870480000	2020-08-14T07:14:04.000Z	3	4
a-level algorithm	1294170607643430000	2020-08-14T07:14:52.000Z	1650	699
a-levels algorithm	1294170762958560000	2020-08-14T07:15:29.000Z	0	0
a levels algorithm	1294170795019820000	2020-08-14T07:15:36.000Z	0	0
ofqual algorithm	1294171421795650000	2020-08-14T07:18:06.000Z	89	39
ofqual algorithm	1294171572748590000	2020-08-14T07:18:42.000Z	1	4
a levels algorithm	1294171696681880000	2020-08-14T07:19:11.000Z	5	1
a-level algorithm	1294171939150400000	2020-08-14T07:20:09.000Z	4	3
ofqual algorithm	1294172129282440000	2020-08-14T07:20:54.000Z	2	2
ofqual algorithm	1294172431771250000	2020-08-14T07:22:06.000Z	0	0
a-levels algorithm	1294172573895450000	2020-08-14T07:22:40.000Z	35	23
a levels algorithm	1294172634561880000	2020-08-14T07:22:55.000Z	5	1
a levels algorithm	1294172785229670000	2020-08-14T07:23:31.000Z	1	0
a-level algorithm	1294172861133980000	2020-08-14T07:23:49.000Z	1	0
ofqual algorithm	1294172928548970000	2020-08-14T07:24:05.000Z	0	0
a levels algorithm	1294173081141940000	2020-08-14T07:24:41.000Z	1	0
a-levels algorithm	1294173081141940000	2020-08-14T07:24:41.000Z	1	0
a-level algorithm	1294173110489530000	2020-08-14T07:24:48.000Z	0	0
ofqual algorithm	1294173168656100000	2020-08-14T07:25:02.000Z	1	1
a-level algorithm	1294173168656100000	2020-08-14T07:25:02.000Z	1	1
a-levels algorithm	1294173241934830000	2020-08-14T07:25:20.000Z	10	3
ofqual algorithm	1294173404719960000	2020-08-14T07:25:58.000Z	0	0
ofqual algorithm	1294173588174630000	2020-08-14T07:26:42.000Z	1	1
ofqual algorithm	1294173797189280000	2020-08-14T07:27:32.000Z	0	0
a-level algorithm	1294173994929790000	2020-08-14T07:28:19.000Z	0	0
A level algorithm	1294174010905890000	2020-08-14T07:28:23.000Z	0	0
ofqual algorithm	1294174235515020000	2020-08-14T07:29:16.000Z	0	0
a levels algorithm	1294174419502400000	2020-08-14T07:30:00.000Z	3	0
a levels algorithm	1294174703662310000	2020-08-14T07:31:08.000Z	0	0
a-levels algorithm	1294174703662310000	2020-08-14T07:31:08.000Z	0	0
a-level algorithm	1294174796570290000	2020-08-14T07:31:30.000Z	0	0
a-levels algorithm	1294174859384190000	2020-08-14T07:31:45.000Z	0	0
a levels algorithm	1294174914740710000	2020-08-14T07:31:58.000Z	0	0
a-level algorithm	1294174969677700000	2020-08-14T07:32:12.000Z	23	5
a-level algorithm	1294175049105240000	2020-08-14T07:32:30.000Z	4	2
a-levels algorithm	1294175045082900000	2020-08-14T07:32:30.000Z	0	0
a-level algorithm	1294175179254490000	2020-08-14T07:33:02.000Z	0	0
a-level algorithm	1294175334628190000	2020-08-14T07:33:39.000Z	0	0
ofqual algorithm	1294175375006870000	2020-08-14T07:33:48.000Z	0	0
a levels algorithm	1294175404115230000	2020-08-14T07:33:55.000Z	27	2
ofqual algorithm	1294175461312990000	2020-08-14T07:34:09.000Z	0	0
ofqual algorithm	1294175563704300000	2020-08-14T07:34:33.000Z	0	2
a levels algorithm	1294175563704300000	2020-08-14T07:34:33.000Z	0	2
ofqual algorithm	1294175573091270000	2020-08-14T07:34:35.000Z	9	1
a-level algorithm	1294175573091270000	2020-08-14T07:34:35.000Z	9	1
a levels algorithm	1294175615277560000	2020-08-14T07:34:45.000Z	3	5
a-levels algorithm	1294175649977030000	2020-08-14T07:34:54.000Z	8	0
ofqual algorithm	1294175671267270000	2020-08-14T07:34:59.000Z	12	2
a levels algorithm	1294175677713980000	2020-08-14T07:35:00.000Z	0	0
a levels algorithm	1294175722492300000	2020-08-14T07:35:11.000Z	7	0
ofqual algorithm	1294175745871410000	2020-08-14T07:35:17.000Z	0	0
a levels algorithm	1294175888075110000	2020-08-14T07:35:50.000Z	1	0
a levels algorithm	1294175998397640000	2020-08-14T07:36:17.000Z	1	0
a-level algorithm	1294175998397640000	2020-08-14T07:36:17.000Z	1	0
a-levels algorithm	1294175998397640000	2020-08-14T07:36:17.000Z	1	0
ofqual algorithm	1294176158276340000	2020-08-14T07:36:55.000Z	0	0
ofqual algorithm	1294176207114820000	2020-08-14T07:37:07.000Z	0	0
a levels algorithm	1294176238140100000	2020-08-14T07:37:14.000Z	9	0
ofqual algorithm	1294176459288910000	2020-08-14T07:38:07.000Z	5	5
a-level algorithm	1294176462547950000	2020-08-14T07:38:07.000Z	0	0
a-level algorithm	1294176560417840000	2020-08-14T07:38:31.000Z	0	0
a-level algorithm	1294176640570920000	2020-08-14T07:38:50.000Z	4	1
a-level algorithm	1294176754140090000	2020-08-14T07:39:17.000Z	0	0
a-levels algorithm	1294176831554440000	2020-08-14T07:39:35.000Z	3	0
a levels algorithm	1294176968758490000	2020-08-14T07:40:08.000Z	0	0
a levels algorithm	1294176972755600000	2020-08-14T07:40:09.000Z	0	0
a-levels algorithm	1294176972755600000	2020-08-14T07:40:09.000Z	0	0
ofqual algorithm	1294177086622420000	2020-08-14T07:40:36.000Z	0	0
a levels algorithm	1294177165559250000	2020-08-14T07:40:55.000Z	0	0
a-level algorithm	1294177165437800000	2020-08-14T07:40:55.000Z	1	0
a-levels algorithm	1294177165559250000	2020-08-14T07:40:55.000Z	0	0
A level algorithm	1294177210547470000	2020-08-14T07:41:06.000Z	7	1
a levels algorithm	1294177296115470000	2020-08-14T07:41:26.000Z	0	0
a-levels algorithm	1294177296115470000	2020-08-14T07:41:26.000Z	0	0
a-level algorithm	1294177358128310000	2020-08-14T07:41:41.000Z	17	9
a-level algorithm	1294177804418980000	2020-08-14T07:43:27.000Z	1	0
ofqual algorithm	1294177836543110000	2020-08-14T07:43:35.000Z	1	0
A level algorithm	1294177862233340000	2020-08-14T07:43:41.000Z	1	0
a-level algorithm	1294177872027010000	2020-08-14T07:43:44.000Z	15	3
ofqual algorithm	1294177982131700000	2020-08-14T07:44:10.000Z	7	3
a-level algorithm	1294178138164020000	2020-08-14T07:44:47.000Z	0	0
a levels algorithm	1294178247517830000	2020-08-14T07:45:13.000Z	2	1
a-levels algorithm	1294178247517830000	2020-08-14T07:45:13.000Z	2	1
ofqual algorithm	1294178282678750000	2020-08-14T07:45:21.000Z	17	4
a levels algorithm	1294178289733500000	2020-08-14T07:45:23.000Z	4	2
a levels algorithm	1294178317311050000	2020-08-14T07:45:30.000Z	0	0
a-level algorithm	1294178515684920000	2020-08-14T07:46:17.000Z	2	0
a levels algorithm	1294178533854580000	2020-08-14T07:46:21.000Z	0	0
a-levels algorithm	1294178533854580000	2020-08-14T07:46:21.000Z	0	0
a levels algorithm	1294178749907440000	2020-08-14T07:47:13.000Z	3172	756
a-level algorithm	1294178846950990000	2020-08-14T07:47:36.000Z	2	3
a-level algorithm	1294178911903970000	2020-08-14T07:47:51.000Z	22	9
A level algorithm	1294178994435260000	2020-08-14T07:48:11.000Z	1	1
ofqual algorithm	1294179053226910000	2020-08-14T07:48:25.000Z	0	0
ofqual algorithm	1294179059354730000	2020-08-14T07:48:27.000Z	7	3
a levels algorithm	1294179228062280000	2020-08-14T07:49:07.000Z	37	16
a-level algorithm	1294179228062280000	2020-08-14T07:49:07.000Z	37	16
A level algorithm	1294179307745570000	2020-08-14T07:49:26.000Z	5	2
a levels algorithm	1294179516429020000	2020-08-14T07:50:16.000Z	0	0
a-level algorithm	1294179563958930000	2020-08-14T07:50:27.000Z	20	7
a-level algorithm	1294179586545250000	2020-08-14T07:50:32.000Z	43	1
A level algorithm	1294179625015310000	2020-08-14T07:50:41.000Z	25	3
ofqual algorithm	1294179640408400000	2020-08-14T07:50:45.000Z	0	0
ofqual algorithm	1294180127279120000	2020-08-14T07:52:41.000Z	0	0
A level algorithm	1294180131049800000	2020-08-14T07:52:42.000Z	542	331
A level algorithm	1294180136191910000	2020-08-14T07:52:43.000Z	8	2
ofqual algorithm	1294180142722440000	2020-08-14T07:52:45.000Z	0	0
a levels algorithm	1294180182849450000	2020-08-14T07:52:54.000Z	0	0
a-level algorithm	1294180196610860000	2020-08-14T07:52:58.000Z	0	0
a-level algorithm	1294180425259240000	2020-08-14T07:53:52.000Z	3	0
a levels algorithm	1294180433740140000	2020-08-14T07:53:54.000Z	0	0
A level algorithm	1294180699310890000	2020-08-14T07:54:58.000Z	39	10
a-level algorithm	1294180759352330000	2020-08-14T07:55:12.000Z	241	66
ofqual algorithm	1294181083664330000	2020-08-14T07:56:29.000Z	2	0
ofqual algorithm	1294181331602200000	2020-08-14T07:57:28.000Z	8	3
ofqual algorithm	1294181376779000000	2020-08-14T07:57:39.000Z	2	0
a levels algorithm	1294181437286020000	2020-08-14T07:57:54.000Z	0	0
A level algorithm	1294181446366760000	2020-08-14T07:57:56.000Z	14	0
ofqual algorithm	1294181473013170000	2020-08-14T07:58:02.000Z	4	1
a levels algorithm	1294181553346610000	2020-08-14T07:58:21.000Z	0	0
a-level algorithm	1294181586695520000	2020-08-14T07:58:29.000Z	3	0
ofqual algorithm	1294181644140720000	2020-08-14T07:58:43.000Z	0	0
a-level algorithm	1294181659152120000	2020-08-14T07:58:46.000Z	0	0
ofqual algorithm	1294181662402760000	2020-08-14T07:58:47.000Z	18	4
a-level algorithm	1294181823346600000	2020-08-14T07:59:26.000Z	0	0
a-level algorithm	1294181833853340000	2020-08-14T07:59:28.000Z	0	0
a-level algorithm	1294182156445580000	2020-08-14T08:00:45.000Z	4	2
ofqual algorithm	1294182341984870000	2020-08-14T08:01:29.000Z	37	11
ofqual algorithm	1294182347441680000	2020-08-14T08:01:31.000Z	1	0
a-levels algorithm	1294182347441680000	2020-08-14T08:01:31.000Z	1	0
a-level algorithm	1294182492556140000	2020-08-14T08:02:05.000Z	17	1
ofqual algorithm	1294182599393440000	2020-08-14T08:02:31.000Z	1	0
a levels algorithm	1294182698509120000	2020-08-14T08:02:54.000Z	1	0
a-levels algorithm	1294182772286920000	2020-08-14T08:03:12.000Z	0	0
ofqual algorithm	1294183009743140000	2020-08-14T08:04:08.000Z	1	0
a levels algorithm	1294183011341170000	2020-08-14T08:04:09.000Z	2	0
ofqual algorithm	1294183048880310000	2020-08-14T08:04:18.000Z	0	0
a levels algorithm	1294183048880310000	2020-08-14T08:04:18.000Z	0	0
a-levels algorithm	1294183118669260000	2020-08-14T08:04:34.000Z	3	0
a-level algorithm	1294183121370270000	2020-08-14T08:04:35.000Z	1	0
ofqual algorithm	1294183186713500000	2020-08-14T08:04:51.000Z	6	2
ofqual algorithm	1294183188982630000	2020-08-14T08:04:51.000Z	3	1
a levels algorithm	1294183252706700000	2020-08-14T08:05:06.000Z	0	0
A level algorithm	1294183313280770000	2020-08-14T08:05:21.000Z	1	0
a-level algorithm	1294183412857730000	2020-08-14T08:05:45.000Z	2	0
ofqual algorithm	1294183693154680000	2020-08-14T08:06:51.000Z	1	0
ofqual algorithm	1294183689891520000	2020-08-14T08:06:51.000Z	0	0
a-level algorithm	1294183759844170000	2020-08-14T08:07:07.000Z	3	1
ofqual algorithm	1294183769872750000	2020-08-14T08:07:10.000Z	2	0
ofqual algorithm	1294183834838350000	2020-08-14T08:07:25.000Z	1	0
ofqual algorithm	1294183836612540000	2020-08-14T08:07:26.000Z	0	0
a levels algorithm	1294183960340290000	2020-08-14T08:07:55.000Z	12	0
ofqual algorithm	1294183969022520000	2020-08-14T08:07:57.000Z	21	2
a levels algorithm	1294184041151950000	2020-08-14T08:08:14.000Z	0	0
a-level algorithm	1294184047963440000	2020-08-14T08:08:16.000Z	21	10
a levels algorithm	1294184093802880000	2020-08-14T08:08:27.000Z	1	1
ofqual algorithm	1294184103588300000	2020-08-14T08:08:29.000Z	9	0
a levels algorithm	1294184172249060000	2020-08-14T08:08:46.000Z	0	0
a-levels algorithm	1294184172249060000	2020-08-14T08:08:46.000Z	0	0
a levels algorithm	1294184188841730000	2020-08-14T08:08:50.000Z	4	0
ofqual algorithm	1294184217262400000	2020-08-14T08:08:56.000Z	0	0
a-level algorithm	1294184270928530000	2020-08-14T08:09:09.000Z	0	0
ofqual algorithm	1294184278314680000	2020-08-14T08:09:11.000Z	1	0
ofqual algorithm	1294184456199250000	2020-08-14T08:09:53.000Z	3	1
a-level algorithm	1294184496728870000	2020-08-14T08:10:03.000Z	8	12
a-levels algorithm	1294184623409420000	2020-08-14T08:10:33.000Z	2	0
A level algorithm	1294184691306820000	2020-08-14T08:10:49.000Z	147	24
ofqual algorithm	1294184687909440000	2020-08-14T08:10:49.000Z	0	0
a-level algorithm	1294184839495790000	2020-08-14T08:11:25.000Z	2	0
a levels algorithm	1294184875524860000	2020-08-14T08:11:33.000Z	4	0
a levels algorithm	1294184885159170000	2020-08-14T08:11:36.000Z	3	0
a-levels algorithm	1294184885159170000	2020-08-14T08:11:36.000Z	3	0
a levels algorithm	1294185155792330000	2020-08-14T08:12:40.000Z	19	6
ofqual algorithm	1294185242593570000	2020-08-14T08:13:01.000Z	0	0
a-levels algorithm	1294185276424820000	2020-08-14T08:13:09.000Z	2	0
a levels algorithm	1294185524845060000	2020-08-14T08:14:08.000Z	14	8
a levels algorithm	1294185697319010000	2020-08-14T08:14:49.000Z	3	2
ofqual algorithm	1294185751173890000	2020-08-14T08:15:02.000Z	0	0
a levels algorithm	1294185825505280000	2020-08-14T08:15:20.000Z	0	0
a-level algorithm	1294185996737800000	2020-08-14T08:16:01.000Z	1	1
a-level algorithm	1294186022004300000	2020-08-14T08:16:07.000Z	1	0
ofqual algorithm	1294186225788680000	2020-08-14T08:16:55.000Z	0	0
a levels algorithm	1294186435579340000	2020-08-14T08:17:45.000Z	0	0
a-levels algorithm	1294186435579340000	2020-08-14T08:17:45.000Z	0	0
ofqual algorithm	1294186573895000000	2020-08-14T08:18:18.000Z	3	1
A level algorithm	1294186608946810000	2020-08-14T08:18:27.000Z	0	0
a-level algorithm	1294186647110720000	2020-08-14T08:18:36.000Z	6	1
a-level algorithm	1294186676667980000	2020-08-14T08:18:43.000Z	2	2
ofqual algorithm	1294186782674890000	2020-08-14T08:19:08.000Z	0	1
a-level algorithm	1294186782674890000	2020-08-14T08:19:08.000Z	0	1
a levels algorithm	1294187195633460000	2020-08-14T08:20:46.000Z	0	0
ofqual algorithm	1294187274482130000	2020-08-14T08:21:05.000Z	3	0
a-levels algorithm	1294187281473990000	2020-08-14T08:21:07.000Z	0	0
a levels algorithm	1294187511846180000	2020-08-14T08:22:02.000Z	0	1
a-level algorithm	1294187546692390000	2020-08-14T08:22:10.000Z	3	1
A level algorithm	1294187566443510000	2020-08-14T08:22:15.000Z	4	0
ofqual algorithm	1294187709939030000	2020-08-14T08:22:49.000Z	0	0
a levels algorithm	1294187784790510000	2020-08-14T08:23:07.000Z	1	0
a-level algorithm	1294187902214250000	2020-08-14T08:23:35.000Z	10	1
a-level algorithm	1294187906202990000	2020-08-14T08:23:36.000Z	0	0
a-level algorithm	1294188047202910000	2020-08-14T08:24:09.000Z	2	0
a levels algorithm	1294188051271490000	2020-08-14T08:24:10.000Z	0	0
a-levels algorithm	1294188051271490000	2020-08-14T08:24:10.000Z	0	0
a-level algorithm	1294188054652100000	2020-08-14T08:24:11.000Z	629	140
ofqual algorithm	1294188220465510000	2020-08-14T08:24:51.000Z	309	171
a levels algorithm	1294188345183150000	2020-08-14T08:25:21.000Z	0	0
a levels algorithm	1294188354767130000	2020-08-14T08:25:23.000Z	0	0
a levels algorithm	1294188418990310000	2020-08-14T08:25:38.000Z	1	0
a levels algorithm	1294188428293270000	2020-08-14T08:25:40.000Z	0	0
a-levels algorithm	1294188590503780000	2020-08-14T08:26:19.000Z	8	1
a-level algorithm	1294188769751570000	2020-08-14T08:27:02.000Z	0	0
ofqual algorithm	1294188838231760000	2020-08-14T08:27:18.000Z	0	0
a levels algorithm	1294188977461890000	2020-08-14T08:27:51.000Z	1	1
ofqual algorithm	1294189130553970000	2020-08-14T08:28:28.000Z	9	2
a-levels algorithm	1294189162699140000	2020-08-14T08:28:35.000Z	1	0
ofqual algorithm	1294189203052520000	2020-08-14T08:28:45.000Z	1	0
a levels algorithm	1294189203052520000	2020-08-14T08:28:45.000Z	1	0
a-level algorithm	1294189342685110000	2020-08-14T08:29:18.000Z	1	1
a levels algorithm	1294189436549370000	2020-08-14T08:29:41.000Z	0	0
a-levels algorithm	1294189436549370000	2020-08-14T08:29:41.000Z	0	0
a levels algorithm	1294189529864310000	2020-08-14T08:30:03.000Z	2	0
a-levels algorithm	1294189529864310000	2020-08-14T08:30:03.000Z	2	0
ofqual algorithm	1294189642598800000	2020-08-14T08:30:30.000Z	15	1
a-level algorithm	1294189649582340000	2020-08-14T08:30:31.000Z	7	12
a-level algorithm	1294189732663100000	2020-08-14T08:30:51.000Z	97	29
a-level algorithm	1294189760441870000	2020-08-14T08:30:58.000Z	0	0
a-level algorithm	1294189846500600000	2020-08-14T08:31:18.000Z	1	0
a-level algorithm	1294190019859470000	2020-08-14T08:32:00.000Z	0	0
A level algorithm	1294190162478580000	2020-08-14T08:32:34.000Z	2	0
ofqual algorithm	1294190491840450000	2020-08-14T08:33:52.000Z	4	0
a-level algorithm	1294190491840450000	2020-08-14T08:33:52.000Z	4	0
a levels algorithm	1294190536354660000	2020-08-14T08:34:03.000Z	0	0
ofqual algorithm	1294190543745020000	2020-08-14T08:34:05.000Z	1	0
ofqual algorithm	1294190547201150000	2020-08-14T08:34:06.000Z	0	0
A level algorithm	1294190559784050000	2020-08-14T08:34:09.000Z	495	82
ofqual algorithm	1294190741573560000	2020-08-14T08:34:52.000Z	1	0
ofqual algorithm	1294190879289340000	2020-08-14T08:35:25.000Z	0	0
A level algorithm	1294191037569790000	2020-08-14T08:36:02.000Z	2	0
a-level algorithm	1294191052862160000	2020-08-14T08:36:06.000Z	9	2
ofqual algorithm	1294191057173910000	2020-08-14T08:36:07.000Z	8	2
ofqual algorithm	1294191179777600000	2020-08-14T08:36:36.000Z	0	0
a-level algorithm	1294191179777600000	2020-08-14T08:36:36.000Z	0	0
ofqual algorithm	1294191206289760000	2020-08-14T08:36:43.000Z	0	0
a-level algorithm	1294191226510600000	2020-08-14T08:36:47.000Z	0	0
ofqual algorithm	1294191313924030000	2020-08-14T08:37:08.000Z	0	1
ofqual algorithm	1294191580212060000	2020-08-14T08:38:12.000Z	1	0
ofqual algorithm	1294191708436120000	2020-08-14T08:38:42.000Z	1	1
a-levels algorithm	1294191970387090000	2020-08-14T08:39:45.000Z	1	0
a levels algorithm	1294192058484300000	2020-08-14T08:40:06.000Z	23	9
a-level algorithm	1294192068533840000	2020-08-14T08:40:08.000Z	196	73
ofqual algorithm	1294192105691190000	2020-08-14T08:40:17.000Z	0	0
A level algorithm	1294192358834290000	2020-08-14T08:41:17.000Z	0	0
a-level algorithm	1294192358834290000	2020-08-14T08:41:17.000Z	0	0
a-level algorithm	1294192360239370000	2020-08-14T08:41:18.000Z	1	1
ofqual algorithm	1294192365805150000	2020-08-14T08:41:19.000Z	7	6
A level algorithm	1294192363552810000	2020-08-14T08:41:19.000Z	0	0
a-level algorithm	1294192363552810000	2020-08-14T08:41:19.000Z	0	0
a-levels algorithm	1294192415876750000	2020-08-14T08:41:31.000Z	5	3
a levels algorithm	1294192423556570000	2020-08-14T08:41:33.000Z	0	0
a-level algorithm	1294192549356350000	2020-08-14T08:42:03.000Z	0	0
a-levels algorithm	1294192774561120000	2020-08-14T08:42:57.000Z	435	100
a levels algorithm	1294193096444560000	2020-08-14T08:44:13.000Z	5	1
a-level algorithm	1294193469867670000	2020-08-14T08:45:42.000Z	7	3
A level algorithm	1294193476616230000	2020-08-14T08:45:44.000Z	0	0
a-level algorithm	1294193511185760000	2020-08-14T08:45:52.000Z	2	0
a levels algorithm	1294193604810890000	2020-08-14T08:46:14.000Z	8	3
a levels algorithm	1294193783056330000	2020-08-14T08:46:57.000Z	30	6
a-level algorithm	1294193962023110000	2020-08-14T08:47:40.000Z	1	0
ofqual algorithm	1294194023305960000	2020-08-14T08:47:54.000Z	0	0
ofqual algorithm	1294194052355820000	2020-08-14T08:48:01.000Z	3	6
a-level algorithm	1294194110828550000	2020-08-14T08:48:15.000Z	4	1
ofqual algorithm	1294194230244540000	2020-08-14T08:48:44.000Z	0	0
a levels algorithm	1294194253577560000	2020-08-14T08:48:49.000Z	2	0
a-level algorithm	1294194253577560000	2020-08-14T08:48:49.000Z	2	0
A level algorithm	1294194258589760000	2020-08-14T08:48:50.000Z	7	0
a-level algorithm	1294194292626520000	2020-08-14T08:48:58.000Z	4	2
ofqual algorithm	1294194354672860000	2020-08-14T08:49:13.000Z	0	0
a-level algorithm	1294194506942810000	2020-08-14T08:49:50.000Z	0	0
a-level algorithm	1294194678556950000	2020-08-14T08:50:30.000Z	2	0
a-level algorithm	1294195024310210000	2020-08-14T08:51:53.000Z	0	0
a-levels algorithm	1294195074096660000	2020-08-14T08:52:05.000Z	3	2
a-levels algorithm	1294195106896120000	2020-08-14T08:52:13.000Z	1	0
a-level algorithm	1294195291487440000	2020-08-14T08:52:57.000Z	0	0
a levels algorithm	1294195335070440000	2020-08-14T08:53:07.000Z	8	0
a-levels algorithm	1294195478838550000	2020-08-14T08:53:41.000Z	2	0
ofqual algorithm	1294195943735260000	2020-08-14T08:55:32.000Z	5	3
ofqual algorithm	1294196002132500000	2020-08-14T08:55:46.000Z	1	1
a levels algorithm	1294196306253150000	2020-08-14T08:56:59.000Z	1	1
ofqual algorithm	1294196446338700000	2020-08-14T08:57:32.000Z	15	0
A level algorithm	1294196476369870000	2020-08-14T08:57:39.000Z	16	1
a levels algorithm	1294197227729150000	2020-08-14T09:00:38.000Z	6	3
a levels algorithm	1294197327985620000	2020-08-14T09:01:02.000Z	1	0
a-level algorithm	1294197415587780000	2020-08-14T09:01:23.000Z	5	0
a-levels algorithm	1294197980568970000	2020-08-14T09:03:38.000Z	1	0
ofqual algorithm	1294198070041870000	2020-08-14T09:03:59.000Z	1	1
ofqual algorithm	1294198196491750000	2020-08-14T09:04:29.000Z	1	0
a-level algorithm	1294198220005010000	2020-08-14T09:04:35.000Z	783	140
ofqual algorithm	1294198242104820000	2020-08-14T09:04:40.000Z	59	24
ofqual algorithm	1294198372023270000	2020-08-14T09:05:11.000Z	5	6
ofqual algorithm	1294198462322550000	2020-08-14T09:05:33.000Z	19	17
a-levels algorithm	1294198807975070000	2020-08-14T09:06:55.000Z	2	0
A level algorithm	1294198903332630000	2020-08-14T09:07:18.000Z	0	0
A level algorithm	1294199392451390000	2020-08-14T09:09:14.000Z	1	0
a-levels algorithm	1294199421522120000	2020-08-14T09:09:21.000Z	1	1
a levels algorithm	1294199420867820000	2020-08-14T09:09:21.000Z	1	0
a levels algorithm	1294199455550440000	2020-08-14T09:09:29.000Z	0	0
a-level algorithm	1294199534843820000	2020-08-14T09:09:48.000Z	22	2
a-level algorithm	1294199910179440000	2020-08-14T09:11:18.000Z	0	0
a levels algorithm	1294199940550470000	2020-08-14T09:11:25.000Z	0	1
a-level algorithm	1294199967570100000	2020-08-14T09:11:31.000Z	1	1
a-levels algorithm	1294200089376840000	2020-08-14T09:12:01.000Z	1	0
a levels algorithm	1294200686134150000	2020-08-14T09:14:23.000Z	0	0
a-levels algorithm	1294200686134150000	2020-08-14T09:14:23.000Z	0	0
a-level algorithm	1294200719982170000	2020-08-14T09:14:31.000Z	1	0
a-level algorithm	1294200737480740000	2020-08-14T09:14:35.000Z	0	0
ofqual algorithm	1294200826450280000	2020-08-14T09:14:56.000Z	0	0
A level algorithm	1294200838810980000	2020-08-14T09:14:59.000Z	7	0
A level algorithm	1294200836143360000	2020-08-14T09:14:59.000Z	0	0
a levels algorithm	1294200877457300000	2020-08-14T09:15:08.000Z	0	0
a-levels algorithm	1294200877457300000	2020-08-14T09:15:08.000Z	0	0
a-level algorithm	1294200896478470000	2020-08-14T09:15:13.000Z	2	0
ofqual algorithm	1294200900127520000	2020-08-14T09:15:14.000Z	1	0
ofqual algorithm	1294201071116650000	2020-08-14T09:15:55.000Z	0	0
a-level algorithm	1294201120995310000	2020-08-14T09:16:06.000Z	986	266
ofqual algorithm	1294201127085510000	2020-08-14T09:16:08.000Z	5	0
a levels algorithm	1294201385815280000	2020-08-14T09:17:10.000Z	6	5
ofqual algorithm	1294201555722340000	2020-08-14T09:17:50.000Z	3	1
a-levels algorithm	1294201616980210000	2020-08-14T09:18:05.000Z	63	8
ofqual algorithm	1294201754737940000	2020-08-14T09:18:38.000Z	0	0
a-level algorithm	1294201786748800000	2020-08-14T09:18:45.000Z	0	0
a-levels algorithm	1294201824854110000	2020-08-14T09:18:54.000Z	35411	8304
a-level algorithm	1294201999941070000	2020-08-14T09:19:36.000Z	0	0
a-level algorithm	1294202263683170000	2020-08-14T09:20:39.000Z	12	0
A level algorithm	1294202352749200000	2020-08-14T09:21:00.000Z	6	2
A level algorithm	1294202359283810000	2020-08-14T09:21:02.000Z	0	1
a-level algorithm	1294202359283810000	2020-08-14T09:21:02.000Z	0	1
a levels algorithm	1294202435934840000	2020-08-14T09:21:20.000Z	7	4
ofqual algorithm	1294202678323610000	2020-08-14T09:22:18.000Z	1	1
A level algorithm	1294202682375310000	2020-08-14T09:22:19.000Z	0	0
A level algorithm	1294202840169290000	2020-08-14T09:22:56.000Z	2774	970
a levels algorithm	1294202867516160000	2020-08-14T09:23:03.000Z	0	0
a-levels algorithm	1294202867516160000	2020-08-14T09:23:03.000Z	0	0
A level algorithm	1294202921492650000	2020-08-14T09:23:16.000Z	1	0
a-level algorithm	1294202978132520000	2020-08-14T09:23:29.000Z	40	10
[truncated: 16,230 more rows]
